# Supplementary material for: Psychometric Properties of the Pain Numeric Rating Scale When Applied to Multiple Body Regions among Professional Musicians
Source: PLoS One. 2016 Sep 7;11(9):e0161874. doi: 10.1371/journal.pone.0161874 (PMC5014406; doi:10.1371/journal.pone.0161874)
Supplement: S1 File — (XLSX) [file pone.0161874.s001.xlsx]

## Sheet: PAIN_NRS
id	jobstatus	instrument	violin	gender	age	height_cm	height	weight	bmi	workyears	weekhours	startage	health	wai	back	upperneck	lowerneck	shoulder	hand	face	jaw	pain_total	pain_nhs_ever	upperneck_haitta_5y	upperneck_month	upperneck_week	lowerneck_haitta_5y	lowerneck_month	lowerneck_week	shoulder_haitta_5y	shoulder_month	shoulder_week	upper_limb_month	upper_limb_week	hear_loss	tinnitus	tinnitus_haitta
14	2	6	0	1	57	174	1.74	86	28.4053	38	20	12	7	7	0	0	0	0	0	0	0	0	0										0		2	1	2
19	2	6	0	1	29	188	1.88	100	28.2933	4	20	8	10	10	0	0	0	0	0	0	0	0	0										0		4	0	2
21	2	3	0	1	32	178	1.78	85	26.8274	10	36	9	10	10	0	0	0	0	0	0	0	0	0										0		1	0	2
28	2	6	0	1	33	165	1.65	65	23.8751	10	46	8	7	10	0	0	0	0	0	0	0	0	1	0			0			0			0		1	0
39	2	8	0	1	59	182	1.82	115	34.718	39	28	15	7	8	0	0	0	0	0	0	0	0	0										0		5	2	1
42	2	4	0	1	44	176	1.76	82	26.4721	20	28		7	8																					5
109	2	3	0	1	49	168	1.68	63	22.3214	26	25	9	9	10	0	0	0	0	0	0	0	0	1	0			0						0		5	2	2
204	2	5	0	1	58	180	1.8	81	25	38	48	13	10	9	0	0	0	0	0	0	0	0	1	0			0						0		1	0
213	2	4	0	1	61	168	1.68	69	24.4473	37	37	22	4	9									1	1	1	1	1	1	1	1	1	1	1	1	3	1	2
603	2	3	0	1	49	177	1.77	73	23.3011	20	20	12	9	8	0	0	0	0	0	0	0	0	1	0			0						0		1	0	2
904	2	4	0	1	50	177	1.77	89	28.4082	27	27	14	9	9	0	0	0	0	0	0	0	0	1	0			0						1	0	3	0
1002	2	1	1	1	27	177	1.77	65	20.7476	1	35	6	8	9	0	0	0	0	0	0	0	0	0										0		1	0	2
1006	2	4	0	1	58	180	1.8	73	22.5309	36	40	15	7	9	0	0	0	0	0	0	0	0	0										0		1	0
1200	2	3	0	1	42	172	1.72	62	20.9573	24	30	7	10	10	0	0	0	0	0	0	0	0	0										0		1	1	2
1201	2	8	0	1	36	183	1.83	81	24.187	14	20	6	8	10	0	0	0	0	0	0	0	0	1	0			0						0		1	0	2
1307	2	8	0	1	52	178	1.78	85	26.8274	31	23	14	9	8	0	0	0	0	0	0	0	0	0										0		1	0
1309	2	10	0	1	34	178	1.78	66	20.8307	5	20	9	10	9	0	0	0	0	0	0	0	0	1	0			0						0		1	0
1311	2	1	1	1	51	178	1.78	75	23.6713	29	35	9	8	8	0	0	0	0	0	0	0	0	1	0			0						0		3	0
1402	2	1	1	2	45	168	1.68	63	22.3214	20	28	8	8	9	0	0	0	0	0	0	0	0	1	1	0		1	0					0		1	0	2
1609	2	11	0	1	42	187	1.87	90	25.7371	19	30	13	8	10	0	0	0	0	0	0	0	0	1	0									0		1	0	0
1611	2	5	0	1	45	190	1.9	83	22.9917	21	20	6	9	10	0	0	0	0	0	0	0	0	1	0			0						1	0	1	1	2
1615	2	3	0	1	42	175	1.75	80	26.1224	21	38	9	9	10	0	0	0	0	0	0	0	0	1	0			0						1	0	3	1	2
1621	2	12	0	1	33	175	1.75	71	23.1837	13	32	9	10	9	0	0	0	0	0	0	0	0	1	1	0		1	0					0		5	2	1
1700	2	6	0	1	37	176	1.76	87	28.0863	13	25	12	4	8	0	0	0	0	0	0	0	0	1	0			0						0		1	0	2
1813	2	3	0	1	34	182	1.82	85	25.6612	12	30	12	8	9	0	0	0	0	0	0	0	0	0										0		3	0
1814	2	1	1	2	28	172	1.72	54	18.2531	3	25	7	9	7	0	0	0	0	0	0	0	0	1	0			0						0		1	0	2
1907	2			1	33	182	1.82	80	24.1517	13	25	10	9	9	0	0	0	0	0	0	0	0	1	0			0						0		1	0
1910	2	5	0	1	55	167	1.67	70	25.0995	35	35	13	9	8	0	0	0	0	0	0	0	0	0										0			0
1912	2	1	1	1	42	185	1.85	93	27.1731	22	25	7	8	9	0	0	0	0	0	0	0	0											0		1	0	2
1914	2	9	0	1	30	193	1.93	100	26.8464	11	25	14	6	9	0	0	0	0	0	0	0	0	0										0		1	0	2
1918	2	2	1	1	54	184	1.84	91	26.8785	30	30	6	10	10	0	0	0	0	0	0	0	0	1	0			0						0		1	0
1923	2	10	0	1	28	175	1.75	90	29.3878	10	22	11	7	9	0	0	0	0	0	0	0	0	0										0		1	0	2
1926	2	15	0	1	38	193	1.93	96	25.7725	16	40	17	7	10	0	0	0	0	0	0	0	0	1	0			0						1	0	2	1	1
1927	2	7	0	2	27	165	1.65	60	22.0386	2	24	3	10	10	0	0	0	0	0	0	0	0	1	0			0						0		1	1	2
1933	2	1	1	2	40	158	1.58	70	28.0404	15	35	5	6	10				0	0	0	0	0	1	0			0						1	1	3	1	2
2016	2	4	0	1	59	175	1.75	90	29.3878	33	40	12	6	6	0	0	0	0	0	0	0	0	1	1	0		0						0		1	0	2
2017	2	10	0	1	38	174	1.74	78	25.763	14	12	14	8	10	0	0	0	0	0	0	0	0	1	0			0						0		1	0
2024	2	5	0	1	33	186	1.86	90	26.0146	6	35	7	8	9	0	0	0	0	0	0	0	0	1	0			0						0		1	2	2
3001	1	8	0	1	27	185	1.85	72	21.0373	6		5	8	8	0	0	0	0	0	0	0	0	1	1	0		0			1	0		0		1	1	2
3006	1	6	0	1	27	187	1.87	86	24.5932	2	30	8	9	9	0	0	0	0	0	0	0	0	1	0			0			0			0		5	0	2
3014	1	16	0	2	21	173	1.73	59	19.7133	5	30	7	9	9	0	0	0	0	0	0	0	0	0										0		1	0	2
3021	1	4	0	1	25	183	1.83	82	24.4857	4	20	15	10	9	0	0	0	0	0	0	0	0	0										0		1	0	2
3031	1	1	1	1	18	175	1.75	72	23.5102	8	20	7	8	9	0	0	0	0	0	0	0	0	1	1	0		1	0		0			1	0	1	1	2
3082	1	10	0	1	33	190	1.9	103	28.5319	12	30	7	7	9	0	0	0	0	0	0	0	0	1	0			0			0			0		1	1	1
3088	1	1	1	2	25	164	1.64	57	21.1927	10	30	5	8	10	0	0	0	0	0	0	0	0	0										0		4	1	2
3098	1			2					#DIV/0!				9	10	0	0	0	0	0	0	0	0	1	1	0		0			1	0		0			0
3101	1	5	0	1	43	178	1.78	74	23.3556	25	30	10	9	10	0	0	0	0	0	0	0	0	1	0			0			0			0		1	0
3104	1	2	1	2	20	177	1.77	61	19.4708	6		4	6	10	0	0	0	0	0	0	0	0	1	0			0			0			1	0	1	1	2
3134	1	6	0	1	20	174	1.74	69	22.7903	0	24	6	9	10	0	0	0	0	0	0	0	0	0										0		3	0
3141	1	17	0	1	19	182	1.82	74	22.3403	0	30	7	10	8	0	0	0	0	0	0	0	0	0										0		1	0
3154	1	21	0	1	17	180	1.8	69	21.2963	11	15	6	10	9	0	0	0	0	0	0	0	0	0										0		1	0	2
3155	1	4	0	2	24	164	1.64	65	24.1672	2	40	12	8	10	0	0	0	0	0	0	0	0	1	0			0			1	0		0		1	1	2
3160	1	21	0	1	20	184	1.84	85	25.1063	10	26	6	9	10	0	0	0	0	0	0	0	0	1	0			0			0			0
3162	1	3	0	2	26	170	1.7	62	21.4533	23	30	3	10	10	0	0	0	0	0	0	0	0	0										0			0
3168	1	1	1	1	39	200	2	104	26	20	28	9	9	9	0	0	0	0	0	0	0	0	1	1	0		0			0			1	0	4	1	1
3171	1	9	0	1	38	172	1.72	65	21.9713	15	30	8	9	10	0	0	0	0	0	0	0	0	1	0			0			0			0		1	0	2
3182	1	8	0	1	25	172	1.72	67	22.6474	0	30	8	9	10	0	0	0	0	0	0	0	0	1	0			0			0			0		1	0	0
3183	1	1	1	1	23	179	1.79	78	24.3438	5	20	3	8	10	0	0	0	0	0	0	0	0	1	0			0			1	0		0		1	0
3185	1	17	0	2	27	170	1.7	58	20.0692	3	18	7	9	9	0	0	0	0	0	0	0	0	0										0		1	0	2
3186	1	10	0	1	25	182	1.82	70	21.1327	2	25	6	9	10	0	0	0	0	0	0	0	0	1	0			0			0			0		2	0
3503	3	3	0	1	62	168	1.68	95	33.6593	32	19	10	8	7	0	0	0	0	0	0	0	0	1	0						0			0		4	0	2
3515	3			1	63	176	1.76	86	27.7634	44	14	3	9	9	0	0	0	0	0	0	0	0	1	1	0		1	0		1	0		0		1	0	2
3516	3	8	0	1	69	169	1.69	74	25.9095	32	60	13	8	5	0	0	0	0	0	0	0	0	0										0			1	0
3526	3	4	0	1	66	168	1.68	65	23.03	40	45	6	7	8	0	0	0	0	0	0	0	0	1							1	0		0		1	0
3528	3	4	0	1	62	172	1.72	59	19.9432	30	35	15	7	7	0	0	0	0	0	0	0	0	0										0		3	0
4000	2	8	0	1	53	186	1.86	96	27.7489	19	12	11	9	10	0	0	0	0	0	0	0	0	1	0			0						0		1	0	2
4020	2	1	1	1	47	176	1.76	79	25.5036	20	28	9	7	9	0	0	0	0	0	0	0	0	1	0			0						0		4	0	0
4024	2	1	1	1	61	183	1.83	87	25.9787	37	38	5	10	7	0	0	0	0	0	0	0	0	0										0		3	0
4026	2	1	1	2	31	168	1.68	57	20.1956	4	30	7	10	10	0	0	0	0	0	0	0	0	1	0			0						0		1	0
4032	2	9	0	1	45	178	1.78	86	27.143	25	25	7	8	9	0	0	0	0	0	0	0	0	1	0			0						0		1	0	2
4049	2	1	1	2	43	160	1.6	54	21.0937	20		8	9	8	0	0	0	0	0	0	0	0	1	0			0						0		1	0	2
4050	2	7	0	2	28	164	1.64	53	19.7055	3	35	11	9	9	0	0	0	0	0	0	0	0	1	0			0						0			0
4054	2	3	0	1	54	190	1.9	112	31.0249	31	35	11	9	9	0	0	0	0	0	0	0	0	1	0			0						0		1	0	2
4062	2	1	1	2	44	165	1.65	62	22.7732	18	30	8	7	8	0	0	0	0	0	0	0	0	1	0			0						0		3	0	2
4065	2	14	0	2	33	162	1.62	90	34.2936	9	10	6	7	8	0	0	0	0	0	0	0	0	0										1	0	2	0
4068	2	1	1	2	29	167	1.67	68	24.3824	4	30	5	9	10	0	0	0	0	0	0	0	0	1	0			0						0		1	0	2
4069	2	13	0	2	25	166	1.66	53	19.2336	2	35	6	9	9	0	0	0	0	0	0	0	0	0										0		2	0	2
4076	2	9	0	2	25	163	1.63	62	23.3355	1	56	12	9	10	0	0	0	0	0	0	0	0	1	0			0						1	0	1	0	0
4078	2	2	1	1	33	176	1.76	75	24.2123	4	25	5	10	10	0	0	0	0	0	0	0	0	1	0			0						0		3	0
4081	2	4	0	1	46	184	1.84	100	29.5369	25	30	15	10	10	0	0	0	0	0	0	0	0	1	0			0						0		2	2	2
4087	2	1	1	2	37	162	1.62	54	20.5761	17	22	9	9	10	0	0	0	0	0	0	0	0	1	0			0						0			0
4098	2	11	0	1	56	177	1.77	94	30.0041	33	40	18	8	7	0	0	0	0	0	0	0	0	1	0			0						1	0	3	2	0
4099	2	1	1	1	43	179	1.79	72	22.4712	21	22	4	10	9	0	0	0	0	0	0	0	0	1	0			0						0		1	0	0
4106	2	5	0	1	55	187	1.87	75	21.4476	25	40	5	9	6	0	0	0	0	0	0	0	0	0										0		1	0	2
4109	2	1	1	1	42	185	1.85	65	18.992	19	35	10	8	9	0	0	0	0	0	0	0	0	1	0			0						0			0	2
3	2	1	1	1	45	178	1.78	76	23.9869	25	28	9	8	8	0	0	0	0	1	0	0	1	1	0			0			0			0		2	0
13	2	9	0	1	41	182	1.82	79	23.8498	20	33	11	9	9	0	1	0	1	0	0	0	1	1	0			0			0			0		3	2	2
25	2	14	0	2	50	160	1.6	60	23.4375	30	20	6	7	9	1	0	0	0	0	0	0	1	1	1	0		1	0		1	0		0		5	1	2
36	2	1	1	1	41	170	1.7	72	24.9135	25	35	5	9	8	1	0	1	0	0	0	0	1	1	1	0		1	1	0	1	1	0	1	0	1	0
37	2	4	0	1	48	172	1.72	74	25.0135	29	36	12	9	9	0	1	1	0	0	0	0	1	1	1	0		1	0		1	0		0		1	1	1
40	2	13	0	2	43	160	1.6	48	18.75	16	45	6	9	10	0	1	1	0	0	0	0	1	1	0			0			0			0		1	0
105	2	7	0	1	46	175	1.75	80	26.1224	26	30	11	9	8	0	0	0	0	1	0	0	1	1	0			0						0		3	1	2
201	2	3	0	1	45	179	1.79	72	22.4712	18	35	13	9	8	0	1	1	0	0	0	0	1	1	0			0						0		2	0	2
205	2	1	1	1	41	185	1.85	71	20.7451	16	33	6	9	9	0	1	0	0	1	0	0	1	1	0			0						0		1	1	2
218	2	1	1	2	44	175	1.75	80	26.1224	15	42	8	8	9	0	0	0	0	1	0	0	1	1	0			0						0		3	0	2
602	2	4	0	1	42	174	1.74	67	22.1297	18	20	14	8	9	0	1	1	0	0	0	1	1	1	0			0						0		1	1	2
901	2	8	0	1	48	171	1.71	78	26.6749	25	30	16	10	10	0	0	1	0	0	0	0	1	1	0			0						0		5	2	1
1000	2	1	1	2	32	162	1.62	55	20.9572	10	23	6	9	8	1	0	0	0	0	0	0	1	1	0			0						0		1	0	2
1100	2	1	1	2	43	163	1.63	59	22.2063	14	25	9	9	10	0	1	0	0	0	0	0	1	1	0			0						0		1	0	2
1204	2	4	0	1	55	175	1.75	68	22.2041	22	25	11	8	9	0	1	1	0	0	0	0	1	1	0			0						0		1	0	2
1501	2	4	0	1	47	174	1.74	77	25.4327	18	20	23	8	9	0	1	0	0	0	1	1	1	1	0			0						0		2	0
1619	2	8	0	1	49	173	1.73	74	24.7252	17	25	15	8	9	0	1	0	0	0	0	0	1	1	0			0						0		1	0
1623	2	1	1	2	26	155	1.55	80	33.2986	7	22	5	8	10	0	0	0	1	1	0	0	1	1	0			0						1	1	4	1	2
1707	2	1	1	1	34	186	1.86	77	22.2569	12	22	8	9	8	1	0	0	0	0	0	1	1	1	0			0						0		3	2	1
1803	2	7	0	1	34	178	1.78	98	30.9304	10	23	10	9	5	1	0	1	1	1	0	0	1	1	0			0						0		4	0	2
1806	2	1	1	1	55	147	1.47	70	32.3939	36	30	6	10	10	1	0	0	1	0	0	0	1	1	0			0						1	1
1901	2	3	0	1	52	179	1.79	85	26.5285	28	35	8	7	9	1	0	0	0	1	0	0	1	0										1	1		0
1905	2	5	0	1	28	178	1.78	75	23.6713	7	35	8	9	10	0	0	1	1	0	0	0	1	1	0			0						0		1	1	2
1909	2	7	0	1	34	178	1.78	71	22.4088	7	20	7	9	9	0	0	1	0	0	0	0	1	1	0			0						0		1	0	2
1913	2	5	0	1	57	173	1.73	72	24.0569	36	45	12	1	8	0	0	0	0	1	0	0	1	1	0			0						0		1	0
1915	2	11	0	1	40	183	1.83	85	25.3815	19	30	12	9	9	0	0	1	0	0	0	0	1	1	0			0						0		1	0
2005	2	1	1	2	42	169	1.69	53	18.5568	20	33	8	10	10	0	1	1		1	0	0	1	1	1	1	0	1	1	0	0			0		3	0	2
2009	2	1	1	1	42	183	1.83	87	25.9787	23	22	8	8	10	0	1	1	1	0	0	0	1	0										0
2010	2	10	0	1	54	172	1.72	90	30.4218	27	40	13	9	9	1	0	1	1	0	0	0	1	1	0			0						0		5	1	2
3020	1	7	0	2	27	165	1.65	60	22.0386	2	22	3	9	10	1	0	0	0	0	0	0	1	0										0		1	1	2
3022	1	1	1	2	19	156	1.56	49	20.1348	3		5	7	9	0	1	1	0	1	0	0	1	1	0			0			0			0			0
3026	1	17	0	1	25	178	1.78	75	23.6713	7	22		8	9	0	1	0	0	1	0	0	1	1	0			0			0			0		5	0
3029	1	17	0	2	19	162	1.62	55	20.9572	5	20	7	8	9	1	1	1	0	1	0	0	1	1	1	0		0			0			1	1	1	1	1
3036	1	13	0	2	25	166	1.66	53	19.2336	4	35	6	9	9	0	1	1	0	1	0	0	1	1	0			0			0			0		2	0	2
3038	1	14	0	2	20	168	1.68	64	22.6757	3	24	6	8	10	0	0	0	0	1	0	0	1	1	0			0			0			0		1	0	2
3041	1	17	0	2	32	161	1.61	60	23.1473	10	15	6	7	10	0	1	1	0	0	0	0	1	1	0			0			0			1	0	1	0	2
3056	1	8	0	1	31	187	1.87	95	27.1669	12	25	10	8	7	0	0	0	0	0	1	0	1	1	0			0			1	0		0		1	0	2
3057	1	1	1	1	21	177	1.77	59	18.8324	0	35	8	9	10	1	1	1	0	0	0	0	1	1	0			0			0			1	0	1	0	2
3068	1	1	1	2	21	168	1.68	58	20.5499	4	30	5	8	10	0	1	1	0	1	0	0	1	1	1	0		0			0			0		1	0	2
3081	1	16	0	2	27	157	1.57	56	22.719	6	15	8	8	9	1	1	1	0	0	0	0	1	1	0			0			0			0			0
3083	1	13	0	2	22	163	1.63	62	23.3355	1	30	5	9	10	0	0	0	0	1	0	0	1	0										0		1	0	2
3091	1	17	0	1	28	169	1.69	78	27.31	8	15	6	7	6	0	0	0	0	1	0	0	1	1	0			0			0			1	1		0
3096	1	4	0	1	25	185	1.85	75	21.9138	2	15	10	9	8	0	1	0	0	1	0	0	1	1	0			0			0			1	0		0
3102	1	3	0	1	26	189	1.89	90	25.1953	5	40	5	8	10	1	0	0	0	0	0	0	1	1	0			0			0			0		1	0
3103	1	17	0	2	23	163	1.63	62	23.3355	4	20	6	8	10	0	1	1	0	0	0	0	1	1	0			0			0			0			0	2
3105	1	5	0	2	32	168	1.68	61	21.6128	5	30	6	9	10	0	0	1	0	0	0	0	1	1	0			1	0		0			0		4	1	2
3108	1	13	0	2	22	177	1.77	54	17.2364	0	10	7	9	9	0	0	1	0	0	0	0	1	1	0			0			0			0			0
3127	1	13	0	1	25	184	1.84	73	21.5619	10	32	4	3	1	1	1	1	0	0	0	1	1	1	0			0			0			1	0	1	1	1
3128	1	16	0	2	26	165	1.65	53	19.4674		25	5	9	10	0	0	1	0	0	0	0	1	1	0			0			1	0		0		4	2	2
3129	1	2	1	2	30	162	1.62	58	22.1003		25	6	8	8	0	1	0	0	0	0	0	1	1	1	0		1	0		0			0		4	1	1
3132	1	14	0	2	24	172	1.72	61	20.6193	4	28	6	9	9	0	1	1	0	0	0	0	1	1	0			0			0			0		1	0
3133	1	3	0	1	16	173	1.73	60	20.0474	3		3	9	10	0	0	0	1	1	0	0	1	1	1	0		1	0		0			0		1	0	2
3140	1	1	1	2	33	160	1.6	63	24.6094	7	32	8	7	8	0	0	1	0	0	0	0	1	1	0			1	1	0	0			0		3	0	2
3143	1	8	0	2	23	169	1.69	54	18.9069	3	35	11	9	10	1	0	0	0	0	1	0	1	1	0			0			0			0			0	2
3147	1	12	0	1	25	185	1.85	80	23.3747	0	15	9	6	10	0	0	1	0	0	0	0	1	1	0			0			0			0			0
3158	1	3	0	1	24	180	1.8	86	26.5432	7	30	3	9	9	0	0	0	0	1	0	0	1	1	1	0		1	0		1	0		1	0	1	0	2
3167	1	2	1	2	20	182	1.82	77	23.246	0	48	7	8	9	0	1	0	0	1	0	0	1	1	0			0			0			0		1	0
3174	1	3	0	1	32	173	1.73	69	23.0546	5	25	7	8	10	1	0	0	0	0	0	0	1	1	0			0			0			0		1	0
3177	1	7	0	1	28	178	1.78	68	21.4619	2	21	5	7	8	1	0	0	0	0	0	0	1	1	0			0			0			0		3	1	2
3181	1	1	1	1	36	180	1.8	70	21.6049	0	35	7	10	9	0	0	0	1	0	0	0	1	1	0			0			1	0		0		4	0	2
3187	1	1	1	1	27	187	1.87	85	24.3072	8	36	4	5	9	1	1	1	0	0	0	0	1	1	0			0			0			0		5	0	2
3189	1	2	1	2	21	166	1.66	62	22.4996	6	50	9	9	10	0	0	0	0	1	0	0	1	0										0		1	0
3193	1	5	0	1	21	172	1.72	84	28.3937	2	20	6	8	9	0	1	1	0	1	0	0	1	1	0			0			0			0		1	2	2
3197	1	1	1	2	21	160	1.6	48	18.75	3	28	5	8	10	0	1	1	0	0	0	0	1	1	0			0			0			0		1	1	2
3200	1	17	0	1	18	176	1.76	85	27.4406	9	50	9	7	10	0	0	0	0	1	0	0	1	1	0			0			0			0		1	1	2
3505	3	2	1	1	68	169	1.69	70	24.5089	33	30	12	10	8	1	0	0	0	0	0	0	1	1	0			0			0			0		1	0
3530	3	1	1	2	57	166	1.66	70	25.4028	22	30	30	7		0	0	0	0	1	0	0	1	0										0		1	0	0
4013	2	8	0	1	53	170	1.7	76	26.2976	32	25	12	8	9	1	0	0	0	0	0	0	1	0										0		1	0
4023	2	7	0	1	33	185	1.85	73	21.3294	10	16	8	10	10	1	0	0	0	0	0	0	1	1	1	0		0						0		1	1	1
4029	2	1	1	2	43	169	1.69	78	27.31	18	24	8	8	8	1	1	0	0	1	0	0	1	1	0			0						0		1	0
4033	2	4	0	1	33	178	1.78	85	26.8274	10	30	14	7	9	1	1	1	0	1	1	1	1	1	0			0						0		1	1	2
4040	2	3	0	1	46	179	1.79	80	24.968	26	35	9	7	8	0	0	0	0	1	0	0	1	0										1	1	1	0
4067	2	1	1	2	27	164	1.64	67	24.9108	1	30	6	7	10	0		1	0	0	0	0	1	1	0			0						0		1	0
4084	2	3	0	1	43	180	1.8	72	22.2222	25	40	6	8	9	0	0	0	0	1	0	0	1	1	0			1	0					0		2	0
4090	2	8	0	1	35	175	1.75	64	20.898	15	36	8	9	9	1	0	0	0	1	0	0	1	1	0			0						1	0	2	2	1
4092	2	1	1	2	24	162	1.62	63	24.0055	1	26	6	8	9	0	0	1	0	1	0	0	1	1	0			0						0		1	1	2
4110	2	2	1	1	50	178	1.78	72	22.7244	30	30	17	9	10	0	1	1	0	0	0	0	1	1	0			0						0		1	0	2
5	2	9	0	1	50	180	1.8	97	29.9383	30	30	15	8	7				2	2	0	0	2	1	0			0			0			1	1		1	1
9	2	3	0	2	23	171	1.71	68	23.255	3	35	3	7	8	2	2	2	0	1	0	0	2	1	0			0			0			1	0	1	0
16	2	6	0	1	40	187	1.87	82	23.4493	11	30	9	9	9	0	1	2	0	0	1	0	2	1	0			0			0			0		1	0	2
26	2	8	0	1	36	186	1.86	112	32.3737	15	35	10	8	9	0	0	2	0	0	0	0	2	1	0			0			0			0		1	0	2
27	2	1	1	1	54	174	1.74	70	23.1206	35	32	8	10	9	2	0	0	0	0	0	0	2	1	0			0			0			0		1	0
35	2	11	0	2	37	159	1.59	54	21.3599	14	25	7	9	9	0	2	2	0	1	0	2	2	1	0			0			0			0		5	0
38	2	3	0	2	54	164	1.64	60	22.3081	30	35	14	8	7	0	1	1	1	2	0	1	2	1	0			0			1	0		1	1	5	1	2
44	2	6	0	1	32	165	1.65	64	23.5078	10	42		6	10	0	0	2	0	0			2	1	0									0		1
102	2	7	0	1	47	180	1.8	110	33.9506	28	28	10	6	8	0	2	2		0	0	0	2	1	0			0						0		1	0
104	2	8	0	1	32	180	1.8	95	29.321	10	25	12	8	10	0	1	1	0	2	0	0	2											1	1	1	0	2
202	2	1	1	2	30	165	1.65	57	20.9366	4	25	5	9	9	1	1	2	1	0	0	0	2	1	0			0						1	0	3	0
206	2	4	0	2	30	180	1.8	69	21.2963	3	25	14	9	9	1	0	0	0	2	0	0	2	0										0		1	0
207	2	2	1	1	48	166	1.66	67	24.3141	23	40	17	10	9	0	0	0	0	2	0	0	2	1	0			0						1	1	2	1	1
210	2	3	0	1	42	197	1.97	82	21.1291	21	25	10	9	8	1	2	0	0	0	0	1	2	1	0			0						0		2	1	2
211	2	6	0	2	46	171	1.71	67	22.913	18	30	10	6	9	0	0	2	0	0	0	0	2	1	0			0						0		1	0	2
214	2	7	0	1	37	178	1.78	62	19.5682	13	30	10	8	10	0	1	0	0	2	0	0	2	1	0			0						1	0	1	0	2
702	2	1	1	2	50	164	1.64	58	21.5645	27	25	10	9	9	0	1	0	0	2	0	0	2	1	0			0						1	1	5	1	1
1303	2	8	0	1	38	185	1.85	80	23.3747	18	33	12	10	10	0	0	2	0	0	0	0	2	1	0			1	1	1	0			0		1	0
1304	2	5	0	2	47	161	1.61	61	23.533	22	27	7	9	10	2	0	1	1	1			2	1	0			0						1	0	5	1	2
1312	2	11	0	1	40	180	1.8	90	27.7778	15	28	13	10	10	2	0	0	0	0	0	0	2	1	0			0						0		1	1	2
1504	2	2	1	1	49	186	1.86	87	25.1474	30	15	8	8	9	0	2	0	0	2	0	2	2	1	0			0						1	1	1	0	2
1600	2	5	0	1	31	193	1.93	85	22.8194	8	30	7	9	8	0	1	1	2	1	0	0	2	1	0			1	0					0		1	0
1602	2	2	1	1	40	173	1.73	70	23.3887	19	40	7	8	9	1	2	1	1	1	0	0	2	1	0			0						0		1	0	2
1607	2	1	1	2	36	164	1.64	55	20.4491	15	30	8	9	9	0	0	1	1	2	0	0	2	1	0			0						1	0	1	1	1
1617	2	9	0	1	45	183	1.83	76	22.694	22	33	17	9	10	2	1	0	0	0	0	0	2	1	0			0						0		1	0	2
1801	2	11	0	1	32	180	1.8	78	24.0741	4	16	9	8	9	2	2	2	2	1	1	1	2	1	1	0		1	0					0		1	1	1
1807	2	14	0	2	45	170	1.7	72	24.9135	18	15	17	10	10	0	0	0	0	2	0	0	2	1	0			0						1	1	1	0
1819	2	2	1	2	25	167	1.67	55	19.721	7	35	6	8	9	0	2	1	1	2	0	0	2	1	1	0		0						1	0	1	1	1
1900	2	6	0	1	58	176	1.76	85	27.4406	35	25	15	5	7	1	2	2	1	0	0	0	2	1	1	0		1	0					0		5	0	2
1904	2	9	0	1	32	176	1.76	77	24.858	8	30	15	8	8	2	0	2	0	1	0	0	2	1	0			0						1	0	1	0	2
1906	2	13	0	2	28	165	1.65	58	21.3039	6	30	6	10	9	0	2	0	0	0	1	1	2	1	0									0		1	0	2
1924	2	1	1	1	46	182	1.82	82	24.7555	26	25	8	8	9	0	2	2	2	0	0	0	2	1	0			0						1	1	4		2
1930	2	2	1	1	56	169	1.69	65	22.7583	37	30	12	10	9	1	0	2	2	0	0	0	2	1	0			1						0		1	0	2
1931	2	3	0	2	40	173	1.73	65	21.7181	13	20	12	8	9	2	0	0	0	0	0	0	2	1	0			0						0		1	0
2007	2	10	0	1	34	185	1.85	104	30.3871	18	30	14	1	1	0	0	0	0	0	0	2	2	0										0		1	0	2
2014	2	8	0	1	43	185	1.85	105	30.6793	24	40	14	8	10	0	2	2	2	0	0	0	2	1	0			0						0		1	0	2
3004	1	13	0	2	29	162	1.62	59	22.4813	3	21	8	5	9	0	2	2	0	0	0	0	2	1	1	1	0	1	1	0	0			1	0	1	0
3010	1	1	1	2	27	173	1.73	71	23.7228	2	40	3	9	10				2				2	1	0			0			1	1	1	1	1	1	1	2
3011	1	13	0	2	25	165	1.65	60	22.0386	4	48	4	9	9	0	2	1	0	0	0	0	2	1	0			0			0			1	0	3	1	1
3028	1	3	0	1	17	180	1.8	67	20.679	0	16	7	8	9	0	0	0	0	2	0	0	2	1	0			0			0			1	0	1	0
3030	1	17	0	2	26	169	1.69	64	22.4082	5	20	5	8	8	0	2	2	1	0	0	0	2	1	0			0			1	0		1	1	5	1	1
3033	1	18	0	1	22	177	1.77	65	20.7476	7	30	4	7	9	1	2	0	2	1	1	0	2	1	1	0		1	0		1	0		0		1	0	2
3034	1	1	1	2	24	174	1.74	58	19.1571		30	6	7	10	0	0	0	0	2	1	1	2	1	0			0			0			0		1	0	2
3037	1	8	0	1	26	182	1.82	81	24.4536	7	24	7	9	10	0	0	2	0	0	0	0	2	1	0			0			0			0		1	0
3039	1	3	0	1	28	182	1.82	71	21.4346	5	20	7	8	9	1	0	1	0	2	0	1	2	1	0			0			0			0		2	0	2
3040	1	3	0	1	26	192	1.92	100	27.1267	8	35	5	8	9	0	2	2	0	2	0	1	2	1	1	0		0			0			0		1	0	2
3047	1	2	1	2	19	162	1.62	72	27.4348		20	6	5	9	0	1	2	1	1	0	0	2	1	1	0		1	0		0			1	1	1	1	2
3049	1	2	1	1	27	191	1.91	97	26.5892	12	30	4	8	10	0	2	2	2	2	0	2	2	1	1	1	1	1	0		1	0		1	1	1	1	2
3060	1	4	0	2	30	164	1.64	52	19.3337	8	30	6	9	10	2	2	2	0	0	0	0	2	1	0			0			1	0		0		2	1	1
3063	1	13	0	2	27	167	1.67	66	23.6652	11	9	9	10	10	0	0	2	0	1	0	0	2	1	0			0			0			1	1	3	1	1
3067	1	8	0	2	24	161	1.61	58	22.3757	1	20	8	8	9	0	0	2	0	0	2	0	2	1				0			0			0		1	0
3069	1	10	0	2	21	161	1.61	78	30.0914	6	30	7	7	9	2	2	2	0	1	0	0	2	1	0			0			0			0		1	0	2
3078	1	18	0	1	22	171	1.71	67	22.913	5	30	6	8	9	0	2	1	0	1	0	1	2	1	0			0			0			0		1	1	2
3080	1	4	0	1	29	166	1.66	66	23.9512	7		9	9	10	2	0	1	0	0	0	0	2	1	0			0			0			0		1	0
3087	1	11	0	2	36	165	1.65	60	22.0386	15	10	11	8	7	2	2	2	0	0	0	0	2	1	0			0			0			0		1	0
3099	1	13	0	2	20	162	1.62	64	24.3865	0	2	9	8	10	0	2	0	0	0	0	0	2	1	1	0		1	1	0	0			0		1	1	0
3106	1	17	0	1	19				#DIV/0!		25	6	8	7	0	0	1	1	2	0	0	2	0										0		4	0	2
3114	1	17	0	1	24	178	1.78	75	23.6713	5	20	7	7	7	2	2	1	1	0	0	0	2	1	0			0			0			0			0
3126	1	7	0	2	23	160	1.6	64	25	0	21	3	9	10	0	0	2	1	0	0	0	2	1	0			0			0			0			0
3139	1	13	0	1	19	186	1.86	63	18.2102	0	20	10	8	9	0	2	1	0	0	0	0	2	1	1	0		1	0		0			0		1	1	2
3146	1	4	0	1	29	179	1.79	70	21.847	10	40	5	7	9	0	2	2	0	0	0	0	2	1	1	0		0			0			0			2	1
3159	1	1	1	2	17	163	1.63	59	22.2063	0	27	5	9	7	0	2	2	0	0	0	0	2	1	1	0		0			0			0			0	2
3170	1	17	0	1	20	177	1.77	69	22.0243	5	26	7	8	9	2	1	2	0	2	0	0	2	1	0			0			0			0		1	1	2
3176	1	23	0	1	25	178	1.78	70	22.0932	8	30	6	8	9	0	1	2	0	0	0	0	2	1	0			0			0			1	1	1	1	2
3188	1	1	1	2	24	160	1.6	46	17.9687	6	40	7	9	9	2	0	2	0	0	0	0	2	1	0			0			0			0		1	0	2
3194	1	1	1	2	24	175	1.75	57	18.6122	3	30	5	3	9	0	0	0	0	2	0	0	2	0										1	1	5	1	1
3523	3	1	1	2	79	163	1.63	60	22.5827	43	40	11	7	3	2	1	1	1				2	1
4006	2	7	0	1	42	168	1.68	62	21.9671	13	22	13	9	9	1	0	0	2	0	0	0	2	1	0			0						1	1	1	1	1
4012	2	1	1	1	57	170	1.7	60	20.7612	37	53	12	8	8	0	0	0	0	2	0	0	2	1	0			0						0		2	0	2
4015	2	22	0	1	56	197	1.97	105	27.0556	28	9	15	3	5	2	2	1	1	1	0	0	2	1	0			0						0		5	0	2
4027	2	5	0	1	61	173	1.73	103	34.4148	27	20	13	7	7	0	2	0	0	0	0	0	2	0										0		1	0	2
4028	2	1	1	2	34	159	1.59	60	23.7332	8	30	6	8	7	0	1	1	2	0	0	0	2	1	0			1	0					1	1	1	1	2
4037	2	11	0	2	35	169	1.69	57	19.9573	12	32	11	8	8	0	1	1	0	2	1	0	2	1	0			0						0		3	0
4039	2	5	0	1	48	169	1.69			27	40	7	9	10	0	2	0	0	0	0	0	2	1	0			0						0		1	0	2
4052	2	9	0	1	50	177	1.77	73	23.3011	20	20	15	8	8	1	2	2	1	1	0	0	2	1	0			0						0		1	0	2
4059	2	4	0	1	32	172	1.72	62	20.9573	6	60	7	8	10	0	2	2	0	0	0	0	2	1	0			0						1	0	1	0	2
4063	2	13	0	2	31	160	1.6	50	19.5312	5	30	10	10	10	0	0	0	2	0	0	0	2	1	0			0						0		1	0	2
4074	2	1	1	2	27	167	1.67	56	20.0796	1	33	5	9	9	0	2	2	0	2	0	0	2	1	0			0						0		1	1	2
4083	2	7	0	1	48	179	1.79	63	19.6623	28	36	10	8	9	0	1	2	0	0	0	0	2	1	1	1	0	1	0					0		1	0
4085	2	6	0	1	64	172	1.72	75	25.3515	39	25	15	7	6	2	0	2	1	0	0	0	2	1	0			0						0		2	0
4086	2	1	1	2	55	168	1.68	64	22.6757	30	23	14	10	10	0	1	1	1	2	0	2	2	1	0			0						0		1	0
4089	2	1	1	2	40	173	1.73	56	18.7109	16	28	7	10	10	1	2	2	2	0	0	1	2	1	0			0						0		1	0	2
4091	2	4	0	1	21	188	1.88	86	24.3323	1	48	7	8	10	2	0	1	1	0	0	0	2	1	1	0		0						0		1	0	2
4095	2	2	1	2	44	164	1.64	75	27.8852	17	20	10	8	10	2	2	2	0	2	0	0	2	1	0			0						1	1	1	2	1
4107	2	1	1	2	44	165	1.65	71	26.079	24	30	6	7	8	2	2	2	0	2	0	0	2	1	0			0						0		5	2	1
1	2	13	0	2	43	172	1.72	69	23.3234	14	38	13	8	8	0	3	3	2	2	0	1	3	1	1	1	0	1	0		1	0		1	1	4	1	1
11	2	8	0	1	40	167	1.67	67	24.0238	24	30	11	8	5	0	0	0	0	3	0	0	3	1	0			0			0			1	1	1	0	0
18	2	5	0	1	49	176	1.76	87	28.0863	31	20	12	6	8	1	1	1	0	3	0	0	3	1	0			0			0			1	0	3	0	2
22	2	11	0	1	59	190	1.9	105	29.0859	39	30	14	4	6	0	0	0	0	3	0	0	3	0										0		1	1	1
34	2	1	1	1	54	172	1.72	88	29.7458	33	35	8	8	8	3	0	0	3	0	0	0	3	1	0			0			0			1	1	1	1	1
112	2	2	1	1	49	177	1.77	81	25.8546	31	29	11	9	9	3	0	0	1	0	0	0	3	1	0			0						0		1	0	2
604	2	2	1	1	36	188	1.88	73	20.6541	11	26	7	9	10	3	1	1	0	3	0	0	3	1	0			0						1	1	1	0
1008	2	2	1	1	41	187	1.87	96	27.4529	14	45	7	8	9	3	3	3	0	3	0	0	3	1	1	1	1	1	1	0	1	0		1	1	5	2	2
1101	2	8	0	1	58	183	1.83	98	29.2633	40	0	12	4	5	1	1	2	3	0	0	0	3	1	0			0						1	1	1	0
1202	2	9	0	1	39	187	1.87	100	28.5968	18	25	9	9	9	0	3	0	0	0	0	0	3	1	0			0						0		5	0	2
1401	2	1	1	2	32	160	1.6	56	21.875	10	30	6	9	9	0	1	3	1	0	0	0	3	1	0			0						0		1	0
1403	2	2	1	2	41	155	1.55	56	23.3091	17	32	5	7	7	3	1	1	2	2	0	0	3	1	0			0						1	1	3	1	2
1500	2	4	0	1	19	180	1.8	70	21.6049	1	30	9	9	10	2	0	1	0	3	0	0	3	1	1	0		0						1	1	1	0	2
1502	2	1	1	1	31	179	1.79	65	20.2865	7	25	7	7	9	3	3	3	3	0	0	0	3	1	0			1	1	1	0			1	1	1	0	2
1510	2	1	1	2	35	165	1.65	53	19.4674	12	40	5	8	7	1	3	3	2	3	1	1	3	1	0			0						1	1	2	1	2
1511	2	2	1	2	38	174	1.74	60	19.8177	20	40	7	8	8	0	3	2	0	2	0	0	3	1	0			0						1	1	2	0
1513	2	7	0	1	38	176	1.76	73	23.5666	14	28	12	7	7	0	0	3	0	3	0	0	3	1	0			0						0		1	0
1608	2	13	0	2	40	176	1.76	57	18.4013	15	40	11	9	10	3	0	0	2	0	0	0	3	1	0			0						0		1	0
1610	2	9	0	1	54	174	1.74	94	31.0477	35	40	11	5	8					3			3	0										1	1	1	0
1612	2	1	1	2	30	167	1.67	57	20.4382	2	24	5	9	8	2	3	3	0	1	0	0	3	1	0			0						1	0	4	1	2
1620	2	2	1	2	38	170	1.7	58	20.0692	15	40	8	9	9	0	0	3	3	0	0	0	3	1	0			0						0		2	0
1701	2	3	0	2	37	168	1.68	60	21.2585	15	33	7	6	6	1	2	3	3	1	0	0	3	1	0			0						1	1	3	1	2
1703	2	3	0	1	42	176	1.76	75	24.2123	15	50	6	8	8	1	3	2	3	3	1	2	3	1	1	0		1						1	1	1	0
1800	2	1	1	2	42	162	1.62	60	22.8624	16	25	12	8	8	0	0	0	0	3	0	0	3	1	0			0						1	1	2	1	1
1808	2	9	0	1	38	168	1.68	88	31.1791	14	15	17	8	8	0	3	3	0	0	0	0	3	1	0			0						0		1	0	2
1810	2	4	0	1	42	181	1.81	93	28.3874	20	34	7	7	10	3	0	0	0	0	0	0	3	1	1	0		1	0					1	0	2	0	2
1902	2	1	1	2	54	164	1.64	67	24.9108	30	25	12	8	8	0	1	3	1	2	0	0	3	1	1	0		1	0					1	1	5	0
1903	2	11	0	1	47	177	1.77	84	26.8122	30	38	13	7	7	3	3	3	2	1	1	1	3	1										0		1	1	2
1919	2	1	1	2	42	170	1.7	68	23.5294	13	15	8	9	10	0	2	3	0	0	0	0	3	1	0			0						0		1	0	2
1932	2	8	0	1	57	179	1.79	85	26.5285	38	38	11	8	7	2	2	3	2	0	0	0	3	1	0			1	0					0		1	0
1934	2	13	0	1	41	176	1.76	72	23.2438	17	36	10	8	9	0	3	1	2	1	0	1	3	1	0			0						0		1	1	1
1935	2	10	0	1	55	183	1.83	93	27.7703	29	26	16	8	3	3	1	1	3	1	0	0	3	1	0			0						1	1	4	0	2
2004	2	1	1	2	38	164	1.64	59	21.9363	11	25	6	9	9	0	0	0	0	3	0	0	3	1	0			0						0		1	0	2
2013	2	14	0	1	42	176	1.76	62	20.0155	21	25	15	8	9	3	1	1	0	1	0	0	3	1	0			0						0		1	1	1
2015	2	8	0	2	34	170	1.7	76	26.2976	9	35	10	6	7	3	3	3	3	1	0	1	3	1	1	0		0						1	1	1	1	2
3019	1	1	1	2	29	171	1.71	65	22.2291	20	30	6	9	10	3	3	3	0	0	0	0	3	1	0			0			0			0		2	1	2
3024	1	3	0	2	25	162	1.62	52	19.8141	1	25	6	9	10	0	0	3	0	1	0	0	3	1	0			0			0			0		1	1	2
3042	1	7	0	1	32	183	1.83	75	22.3954	8		9	9	9	2	1	3	0	1	0	0	3	1	0			1	1	0	1	0		1	0	1	0	2
3044	1	17	0	2	22	174	1.74	58	19.1571		28	4	9	8	2	3	3	2	0	0	0	3	1	0			0			0			0		1	0	2
3048	1	2	1	2	25	164	1.64	61	22.68	7	45	7	8	10	0	1	1	1	3	0	0	3	1	0			0			0			1	0	3	1	1
3051	1	17	0	2	19	176	1.76	58	18.7242	13	33	6	7	7	0	2	2	2	3	0	0	3	1	0			0			0			1	1	3	1	2
3052	1	4	0	1	23	190	1.9	65	18.0055			7	6	9	0	2	3	0	1	0	1	3	1	1	1	1	1	1	1	0			1	1	1	0	2
3053	1	17	0	1	26	173	1.73	59	19.7133	0		7	8	8	3	3	3	1	0	0	0	3	1	0			0			0			0		1	0	2
3059	1	9	0	2	29	173	1.73	61	20.3816	10	35	10	8	7	3	3	3	3	0	0	0	3	1	0			0			0			1	0	2	1	1
3062	1	17	0	2	22	165	1.65	56	20.5693	5	35	4	8	9	3	0	0	0	0	0	0	3	1	0			0			0			0		3	1	2
3076	1	8	0	1	25	189	1.89	85	23.7955	6	40	11	9	10	1	2	3	0	0	0	0	3	1	0			0			0			0		1	0
3137	1	17	0	2	21	164	1.64	56	20.8209		20	6	9	9	1	0	1	0	3	0	0	3	1	0			0			0			0		3	0
3153	1	3	0	2	21	164	1.64	61	22.68	2	30	4	8	9	2	2	3	0	2	0	0	3	1	1	1	1	0			0			1	1	1	1	2
3156	1	13	0	2	18	167	1.67	54	19.3625	0	25	5	9	10	3	0	3	0	0	0	0	3	1	0			0			0			0			0
3161	1	3	0	1	15	170	1.7	62	21.4533	0	15	5	9	10	0	3	2	0	0	0	0	3	1	0			0			0			0		1	1	1
3172	1	1	1	1	22	195	1.95	75	19.7239	0	25	6	7	8	3	0	1	1	2	0	0	3	1	0			0			0			1	0	4	1	2
3175	1	8	0	1	28	172	1.72	72	24.3375	2	12	7	8	8	3	3	3	3	0	0	0	3	1	0			0			0			0		1	0	2
3180	1	21	0	2	18	170	1.7	67	23.1834	0	14	6	8	9	3	2	2	0	1	0	0	3	1	0			0			0			1	1	1	1	2
3195	1	6	0	1	28	180	1.8	85	26.2346	8	24	8	8	10	0	2	1	1	0	3	0	3	1	1	0		0			0			0		4	1	2
3196	1	21	0	1	21	174	1.74	72	23.7812	8	18	5	9	9	0	2	2	0	3	0	0	3	1	0			0			0			0		1	0
3509	3	14	0	2	78	176	1.76	75	24.2123	27	45	10	8	1	3	2	3	3				3	1	0									1	1	2	2	1
3510	3	3	0	2	60	167	1.67	67	24.0238	34	30	5	9	5	3	0	0	0	2	0	0	3	1	0			0			0			1	1	5	1	1
3513	3	11	0	1	68	173	1.73	73	24.3911	44	40	14	6	6	0	3	0	0	0	0	0	3	1	1	0		0			0			1	0	3	1	1
3532	3	1	1	1	71	184	1.84	91	26.8785	42	50	4	6	2	0	3	1	1	1	0	0	3	1	0			0			0			1	1	3	0
3534	3	8	0	1	67	165	1.65	70	25.7117	35	30	15	3	2	0	0	0	3	0	0	0	3	1	0			0			0			1	1	4	0	0
4002	2	1	1	2	40	164	1.64	57	21.1927	12	18	6	8	9	0	0	0	1	3	0	0	3	0										1	1	1	0
4004	2	2	1	2	28	170	1.7	52	17.9931	6	25	9	9	8	0	2	3	3	1	0	0	3	1	0			0						1	1	4	0	2
4007	2	1	1	2	33	164	1.64	54	20.0773	9	35	6	8	8	2	1	0	0	3	0	0	3	1	1	0		0						1	1	1	0	2
4010	2	1	1	1	28	190	1.9	69	19.1136	6	14	6	10	9	0	0	0	3	3	0	0	3	1	0			0						0			0	2
4014	2	13	0	1	55	172	1.72	90	30.4218	29	24	6	6	9	3	0	0	0	1	0	0	3	1	0			0						1	1	2	2	1
4018	2	11	0	1	56	170	1.7	88	30.4498	30	20	15	9	9	0	0	2	3	3	0	0	3	1	0			0						1	1	1	0	0
4025	2	7	0	1	46	178	1.78	84	26.5118	26	34	11	8	9	0	3	2	0	1	0	0	3	1	0			0						0		3	2	1
4046	2	3	0	2	35	162	1.62			11	30	8	7	7	2	3	2	1	2	0	0	3	1	1	0		0						1	1	1	0	2
4047	2	3	0	2	31	165	1.65	59	21.6713	17	33	8	7	7	0	0	0	0	3	0	0	3	1	0			0						1	1	1	2	2
4058	2	13	0	1	44	179	1.79	78	24.3438	20	25	15	9	10	3	0	0	0	0	0	0	3	1	0			0						0		2
4064	2	6	0	1	53	181	1.81	87	26.556	34	30	14	5	5	3	3	2	2	2	2	0	3	1	0			0						0		1	0
4072	2	1	1	2	54	174	1.74	73	24.1115	34	33	8	8	8	3	3	2	1	1	0	0	3	1	0			0						0		1	1	2
4073	2	1	1	2	42				#DIV/0!	20	40	5	8	8	2	0	3	0	0	0	0	3	1	1	0		1	0					0		1	0
4094	2	4	0	1	48	172	1.72	74	25.0135	25	27	10	5	9	0	0	3		0	0	0	3	1	0			0						1	1	1	0	2
7	2	1	1	2	24	168	1.68	53	18.7783	1		4	6	7	0	1	4	0	2	0	0	4	1	0			1	0		0			1	0	1	1	1
8	2	7	0	1	45	183	1.83	85	25.3815	24	25	9	8	9	1	4	3	2	3	0	0	4	1	0			0			0			1	1	5	1	1
12	2	2	1	2	32	170	1.7	66	22.8374	10	30	7	9	9	0	4	4	0	0	0	0	4	1	0			1	0		1	0		0		1	1	2
23	2	3	0	2	39	179	1.79	69	21.5349	14	28	9	8	10	0	4	4	0	4	0	0	4	1	0			0			0			1	1	2	2	0
29	2	8	0	2	29	152	1.52	47	20.3428	6	40	10	9	10	2	0	0	2	3	4	0	4	1	0			0			0			1	1	1	0
30	2	7	0	1	48	186	1.86	82	23.7022	38	20	10	4	6	2	3	3	2	4	0	3	4	1	0			0			0			1	1	3	1	2
101	2			1	47	175	1.75	88	28.7347	20	25	8	8	8	1	3	3	3	4	0	0	4	1	1	1	1	0						1	1	2	1	1
215	2	1	1	2	44	161	1.61	52	20.061	22	30	6	8	9	0	0	1	0	4	0	0	4	0										0		3	0
400	2	3	0	1	40	181	1.81	84	25.6402	15	27	9	8	8	4	0	0	0	4			4	0				0						1	1	1	0	0
501	2	1	1	2	33	168	1.68	77	27.2817		28	5	7	5	4	2	3	2	3	0	0	4	1	0			0	1	0	0			1	1	1	0
903	2	1	1	2	29	165	1.65	56	20.5693	2	30	8	9	10	4	1	3	0	0	0	0	4	1	1	1	1	1	1	1	0			1	0	1	0	2
905	2	7	0	2	27	162	1.62	68	25.9107	2	40	11	8	9	3	1	4	0	1	0	0	4	1	0			0						0		4	1	2
1003	2	1	1	2	37	161	1.61	80	30.863	27	38	7	8	9	2	4	3	3	3	0	0	4	1	0			0						1	0	1	0
1007	2	1	1	1	28	174	1.74	66	21.7994	5	39	7	5	7	2	4	2	0	0	0	0	4	1	1	1	0	1	0	0	0			0		4	0	2
1102	2	1	1	2	52	163	1.63	62	23.3355	34	22	9	3	3	4	4	2	2	1	0	0	4	1	0			0						0		1	0
1205	2	1	1	2	45	168	1.68	60	21.2585	21	25	9	9	9	4	3	2	3	2	0	0	4	1	0			0						1	0	1	0	2
1302	2	1	1	1	46	181	1.81	100	30.5241	27	25	7	5	6	0	0	0	0	4	0	0	4	1	0			0						1	1	3	0
1306	2	4	0	1	45	193	1.93	86	23.0879	18	30	13	8	10	4	0	0	0	0	0	0	4	1	0			0						1	1	1	1	1
1314	2	2	1	1	52	178	1.78	93	29.3524	32	25	10	5	6	3	3	0	0	4	0	0	4	1	1	0		0						1	1	1	1	2
1507	2	3	0	1	29	184	1.84	85	25.1063	2	30	7	9	10	1	4	1	0	1	0	0	4	1	1	1	0	0						0		3	0
1508	2	8	0	1	35	189	1.89	106	29.6744	16	22	14	6	9	1	4	4	0	0	2	0	4	1	0			0						0		1	0
1605	2	3	0	1	52	186	1.86	84	24.2803	30	35	17	7	7	4	2	2	0	4	0	0	4	1	0			0						1	1	1	0	2
1614	2	11	0	1	39	180	1.8	78	24.0741	13	20	13	10	9	4	1	2	0	0	0	0	4	1	0			0						0		3	2	2
1618	2	1	1	1	44	179	1.79	79	24.6559	26	26	7	9	8	4	4	2	2	2	0		4	1	1	0		0						1	0	1	0	2
1809	2	1	1	2	38	165	1.65	63	23.1405	11	25	5	8	7	0	3	3	4	0	0	0	4	1	0			0						1	1	5	1	2
1816	2	1	1	2	28	165	1.65	58	21.3039	6	28	5	9	9	0	0	0	0	4	0	0	4	0										1	0	2	1	2
1908	2	1	1	2	28	170	1.7	57	19.7232	5	22	3	8	7	2	0	2	4	2	0	0	4	1	1	1	1	1	1	1	1	1	1	1	1	1	1	1
1911	2	3	0	1	39	175	1.75	65	21.2245	18	24	7	8	9	0	3	2	4	1	0	1	4	1	0			0						1	1	2	1	1
2001	2	9	0	1	51	17?	#VALUE!	96	#VALUE!	32	30	11	7	7	1	0	0	4	0	0	0	4	1	0			0						1	1	5	1	1
2002	2	9	0	1	42	170	1.7	80	27.6817	19	25	16	8	9	4	0	0	0	0	0	0	4	1	0			0						0		1	1	2
2006	2	4	0	1	59	181	1.81	86	26.2507	33	30	16	8	9	2	1	4	3	3	0	0	4	1	0			0						1	1	3	1	1
3005	1	2	1	2	20	169	1.69	59	20.6575	5	35	4	8	8	0	3	4	0	1	1	1	4	1	0			0			0			1	0	1	1	2
3023	1	11	0	1	20	187	1.87	73	20.8756	0	20	6	9	8	3	3	4	1	1	1	0	4	1	0			0			0			1	1	1	2	2
3025	1	1	1	1	23	183	1.83	78	23.2912	6	30	4	6	10	1	2	1	0	4	0	0	4	1	1	1	0	0			0			1	1	1	1	2
3035	1	5	0	1	31	180	1.8	84	25.9259	7	25	7	8	7	0	4	3	0	0	0	0	4	1	0			0			0			0		1	0	2
3045	1	2	1	2	25	168	1.68	50	17.7154	2	30	9	9	10	0	1	2	1	4	0	0	4	1	0			0			0			1	1		2	1
3046	1	11	0	2	24	159	1.59	56	22.151	2	30	6	9	9	1	4	2	0	3	1	2	4	1	1	0		0			0			1	1		1	2
3058	1	8	0	2	26	166	1.66	57	20.6852	7	12	12	7	9	4	3	2	0	0	0	1	4	1	0			0			0			0			0
3077	1	17	0	2	22	160	1.6	54	21.0937		20	4	9	8	1	4	4	4	0	0	0	4	1	0			0			0			1	0		0
3084	1	14	0	2	24	164	1.64	58	21.5645	9	12	4	8	9	3	0	4	0	2	0	0	4	1	1	1	0	1	1	1	0			1	1	1	1	1
3110	1	1	1	1	25	176	1.76	69	22.2753	5	30	7	6	8	3	4	4	0	3	2	3	4	1	1	1	0	1	1	0	0			1	0	3	0	2
3149	1	9	0	1	23	187	1.87	78	22.3055	5	23	7	7	7	4	3	2	0	0	0	0	4	1	0			0			0			0		1	0	2
3151	1	3	0	1	23	189	1.89	84	23.5156	7	28	5	8	7	2	3	4	0	2	0	0	4	1	0			0			0			0		1	0	2
3165	1	6	0	1	21	182	1.82	55	16.6043	1	28	8	9	10	4	0	1	0	0	0	0	4	1	0			0			0			0		1	1	2
3169	1	3	0	2	18	160	1.6	55	21.4844		17	6	7	8	3	1	4	1	0	0	0	4	1	0			0			0			1	0	1	1	2
3179	1	10	0	2	19	153	1.53	50	21.3593	0	23	9	8	10	0	2	4	0	1	0	0	4	1	0			0			0			1	0	3	1	2
3500	3	11	0	1	68	173	1.73	55	18.3768	48	40	15	8	8	2	4	3	4	2	0	0	4	1	0			0			0			1	1	1	0	2
4005	2	13	0	2	34	173	1.73	62	20.7157	7	10	9	8	7	0	0	3	2	3	3	4	4	1	1	0		1	0					0		1	0	2
4016	2	13	0	2	46	170	1.7	59	20.4152	22	30	6	8	8	0	4	4	1	0	0	0	4	1	1	0		0						1	0	2	1	2
4043	2	1	1	1	47	170	1.7	56	19.3772	25	30	10	6	7	0	0	2	0	0	0	4	4	1	0			0						0		1	0	2
4057	2	13	0	1	25	182	1.82	85	25.6612	3	45	8	9	9	4	1	2	0	0	0	0	4	1	0			0						1	0	1	0	2
4075	2	3	0	1	45	176	1.76	84	27.1178	27	33	10	8	9	4	2	4	0	3	0	0	4	1	0			0						1	1	5	0
4079	2	11	0	1	51	171	1.71	73	24.9649	27	40	6	7	7	4	3	2	2	3	1	0	4	1	1	1	1	0						1	1	5	2	1
2	2	2	1	1	31	184	1.84	89	26.2878	10	25	7	8	8	0	0	0	5	5	0	0	5	1	0			0			1	0		1	0	3	1	2
10	2	2	1	1	55	176	1.76	74	23.8895	30	29	15	10	7	0	5	0	2	3			5	1	1	0		0			1	0		1	1	3	1	2
41	2	2	1	2	38	175	1.75	68	22.2041	14	38	10	9	10	4	2	5	3	5	0	0	5	1	0			1	0		1	0		1	1	1	0	2
106	2	1	1	1	37	183	1.83	76	22.694	18	35	7	9	9	0	5	5	0	5	0	2	5	1	0			0						1	1	4	0	2
107	2	11	0	2	32	168	1.68	72	25.5102	6	23	15	3	10	0	5	2	1	0	1	0	5	1	0			0						0		2	1	2
108	2	1	1	1	36	179	1.79	86	26.8406	11	28	5.5	5	4	3	5	4	0	1	1	2	5	1	1	1	0	1	0					0		5	1	2
203	2	1	1	2	42	165	1.65	52	19.1001	23	40	11	7	7	0	0	0	0	5	0	0	5	1	0			0						1	1	1	0	2
208	2	2	1	2	45	160	1.6	100	39.0625	23	45	5	7	8	2	5	5	0	3	0	0	5	1	1	1	1	0						0		3	0	2
401	2	7	0	1	39	185	1.85	82	23.9591	14	30	5	5	7	5	4	3	0	0	5	5	5	1	0			0						0		2	1	2
500	2	2	1	2	40	160	1.6	80	31.25	17	30	7	8	8	1	5	4	1	1	0	0	5	1	0			0						1	0	4	0
701	2	1	1	2	26	178	1.78	61	19.2526	3	25	4	8	10	0	5	0	0	0	0	0	5	1	0			0						0		1	0	2
900	2	3	0	1	41	178	1.78	82	25.8806	12	34	7	7	4	2	1	4	4	5	3	0	5	0										1	1	1	0	2
907	2	4	0	1	40	176	1.76	80	25.8264	12	25	11	8	10	0	5	5	0	4	0	0	5	1	1	1	1	1	0					0		2	0
908	2	1	1	1	41	176	1.76	81	26.1493	20	30	5	8	9	1	5	2	0	4	0	0	5	1	0			0						1	1	1	0	2
910	2	8	0	1	38	182	1.82	78	23.5479	11	20	10	7	7	1	2	5	5	2	2	0	5	1	0			0						1	1	1	1	1
1301	2	9	0	1	46	170	1.7	62	21.4533	25	35	17	7	7	3	5	5	3	5	2	1	5	1	1	1	1	1	1	1	0			1	1	3	1	1
1305	2	10	0	1	37	174	1.74	86	28.4053	16	15	6	8	8	1	1	3	5	2	1	0	5	1	1	1	0	1	1	0	1	1	0	1	1	1	1	2
1313	2	1	1	1	49	180	1.8	90	27.7778	31	28	4	7	8	0	0	0	5				5	1	0			0						1	1	3	1	2
1315	2	1	1	2	46	168	1.68	63	22.3214	22	22	8	8	8	0	5	5	0	5	0	0	5	1	0			0						1	1	4	1	2
1400	2	1	1	2	37	170	1.7	58	20.0692	8	20	6	8	8	5	1	1	0	0	0	1	5	1	1	0		1	0					0			0	2
1404	2	3	0	1	34	189	1.89	92	25.7552	12	30	9	8	10	5	2	1	0	0	0	0	5	1	0			0						0		1	0	2
1503	2	11	0	1	29	180	1.8	72	22.2222	5	20	6	9	10	5	3	3	0	0	0	0	5	1	0			0						0		1	1	1
1505	2	1	1	2	28	165	1.65	56	20.5693	1	25	8	8	10	5	5	5	1	3	0	0	5	1	0			0						1	1	1	1	2
1512	2	1	1	1	53	175	1.75	76	24.8163	35	34	7	7	7	0	5	4	5	4	0	0	5	1	0			0						1	1	5	1	2
1604	2	1	1	2	50	160	1.6	60	23.4375	25	25	10	9	9	1	5	5	0	1	0	0	5	1	0			0						0		3	1	2
1616	2	1	1	1	40	186	1.86	90	26.0146	16	34	8	7	9	1	2	3	5	2	0	1	5	1	1	0		0						1	1	1	1	1
1622	2	8	0	1	41	179	1.79	84	26.2164	20	44	15	8	8	2	5	4	3	1	3	1	5	1	0			0						0		2	1	2
1802	2	1	1	2	26	148	1.48	45	20.5442	2	42	7	2	5	5	2	2	0	0	0	0	5	1	0			0						0			0
1804	2	1	1	2	36	167	1.67	56	20.0796	15	32	4	9	10	4	5	0	2	2	1	0	5	1	0			0						1	1
1805	2	1	1	2	33	160	1.6	66	25.7812	7	40	8	7	7	5	0	2	0	0	0	0	5	1	1	1	0	1	1	0	0			0		3	0	2
1815	2	13	0	2	41	172	1.72	60	20.2812	14	30	12	7	8	5	1	4	5	2	0	0	5	1	0			0						0		2	0
1822	2	1	1	1	29	178	1.78	70	22.0932	4	38	6	8	8	4	0	1	1	0	5	5	5	1	0			0						0		1	1	2
1920	2	2	1	1	57	182	1.82	76	22.9441	35	28	5	7	9	1	5	2	3	0	0	0	5	1	1	1	1	1	0					1	1	1	0
1928	2	13	0	1	50	178	1.78	70	22.0932	30	30	7	8	8	3	1	1	1	5	1	1	5	1	0			0						1	1	4	1	1
2000	2	1	1	1	28	178	1.78	71	22.4088	3	25	4	7	5	5	4	4	2	0	0	0	5	1	1	0		1	0					1	0	4	0	2
2003	2	1	1	2	31	172	1.72	59	19.9432	5	25	5	8	10	1	5	5	0	0	0	0	5	1	1	1	1	1	0					1	0	1	0
2020	2	6	0	1	50	182	1.82	90	27.1706	30	30	11	8	9	5	1	4	2	0	0	0	5	1	0			0						0		1	0
2023	2	1	1	2	36	167	1.67	55	19.721	20		10	9	9	2	3	5	1	0	0	0	5	1	0			0						0		1	0
3000	1	11	0	1	26	183	1.83	78	23.2912	6	30	9	8	8	1	3	2	2	4	5	1	5	1	0			0			1	0		1	0	5	2	1
3007	1	1	1	2	27	162	1.62	50	19.052			6	4	8	5	5	2	0	2	0	0	5	1	1	1	1	1	1	1	1	0		0			1	2
3027	1	2	1	1	25	185	1.85	66	19.2841	3	30	4	7	9	5	1	1	0	0	0	1	5	1	0			0			0			1	0	3	1	2
3043	1	6	0	1	24	171	1.71	77	26.3329		20	6	6	8	0	5	4	3	0	2	5	5	1	1	1	1	1	0		0			1	1	1	1	1
3054	1	1	1	2	29	169	1.69	53	18.5568	6	25	4	4	8	0	2	5	3	1	0	0	5	1	0			0			1	0		1	1	1	2	1
3061	1	4	0	1	28	175	1.75	95	31.0204	8	25	10	5	8	5	0	0	0	4	0	0	5	1	0			0			1	0		1	1	4	0	2
3095	1	1	1	2	29	169	1.69	56	19.6072	10	15	5	7	10	0	5	0	0	5	0	0	5	1	1	0		0			0			0			1	2
3111	1	13	0	2	22	159	1.59	60	23.7332	0	20	5	7	3	1	5	3	2	1	0	4	5	1	1	0		1	0		1	0		0			1	1
3117	1	9	0	1	24	188	1.88	83	23.4835	2	30	5	9	10	5	5	3	0	2	0	1	5	1	1	1	1	1	1	1	1	0		1	1	5	1	2
3122	1	18	0	2	25	168	1.68	62	21.9671	4	35	7	8	9	2	2	5	0	1	0	0	5	1	0			0			0			1	0	1	1	2
3123	1	1	1	2	18	155	1.55	50	20.8117		35	5	8	9	5	4	4	0	3	0	0	5	1	0			0			0			1	1	1	1	1
3148	1	8	0	2	27	164	1.64	59	21.9363			8	5	4	2	5	4	0	0	2	3	5	1	1	0		1	0		0			0			2	0
3150	1	1	1	2	25	168	1.68	56	19.8413	4	25	4	6	9	3	5	5	1	0	0	1	5	1	1	1	1	1	1	1	1	0		0		5	0	2
3157	1	13	0	1	25	182	1.82	83	25.0574	2	45	8	8	9	0	1	1	0	1	0	5	5	1	0			0			0			1	0	1	1	2
3164	1	2	1	2	25	177	1.77	55	17.5556	0	10	6	4	2	1	2	0	0	5	0	0	5	1	1	1	0	0			0			1	1	3	0	2
3166	1	11	0	2	23	169	1.69	66	23.1084	6	28	6	8	9	0	4	5	0	3	0	0	5	1	1	1	0	1	1	0	0			0		1	0	2
3173	1	13	0	2	18	179	1.79	62	19.3502	2	21	7	7	7	0	4	5	4	0	0	0	5	1	0			0			0			0		4	0	2
3184	1	8	0	2	23	169	1.69	67	23.4586	5	18	7	9	10	5	0	0	0	0	0	0	5	1	0			0			0			0			0	2
3517	3	13	0	1	69	180	1.8	91	28.0864	35	30	11	7	0	0	5	5	5	0	0	0	5	1	0			0			0			0		4	2	1
3521	3	1	1	2	64	170	1.7	67	23.1834	39	45	13	9	6	0	0	0	0	5	0	0	5	1	0			0			0			1	1	2	0	2
3522	3	7	0	1	54	170	1.7	60	20.7612	32	35	16	5	2	4	3	2	0	5	0	0	5	1	0			1	0		1	0		1	1	1	1	2
3524	3	12	0	1	65	171	1.71	94	32.1466	43	45	13	5	3	0	4	5	1	2	0	0	5	1	1	1	0	1	0		0			1	1	2	0
3529	3	7	0	1	60	172	1.72	76	25.6896	40	25	9	8	7	1	4	5	4	0	0	0	5	1	0			0			0			0		3	2	0
4003	2	4	0	1	31	180	1.8	84	25.9259	6	25	7	8	8	0	5	5	2	0	0	0	5	1	0			0						0		1	0
4008	2	2	1	2	41	173	1.73	69	23.0546	15	24	9	7	6	4	0	3	0	5	0	0	5	1	0			0						1	1	1	0	2
4030	2	1	1	2	46	160	1.6	50	19.5312	25	33	7	6	8	5	5	4	5	4			5	1	1	1	1	1	1	1	1	1	1	1	1	1	0	2
4041	2	3	0	1	53	173	1.73	60	20.0474	33	32	6	7	10	3	5	2		0			5	1	0			0						1	0	2	2	1
4045	2	6	0	1	47	181	1.81	105	32.0503	27	21	11	5	4	1	5	4	0	0	0	4	5	1	0			0						0		5	1	1
4051	2	7	0	1	42	178	1.78	83	26.1962	17	31	10	5	8	2	5	1	1	0	0	0	5	1	0			0						0		5	1	2
4055	2	8	0	1	56	180	1.8	83	25.6173	33	30	14	8	8	5	0	0	3	0	0	0	5	1	0			0						1	1	5	0
4060	2	1	1	1	43	183	1.83	84	25.0829	17	20	10	8	9	2	5	5	0	0	0	0	5	1	0			0						0		2	0
4080	2	8	0	1	52	170	1.7	70	24.2215	27	24	14	7	8	0	0	0	0	0	0	5	5	1	0			0						0		4	2	1
4082	2	1	1	2	26	163	1.63	53	19.9481	3	35	6	7	9	0	0	2	5	3	1	1	5	1	0			0						1	1	4	1	2
4093	2	1	1	2	41	159	1.59	56	22.151	22	30	5	9	8	0	5	5	1	3	0	0	5	1	0			0						1	1	1	1	2
4100	2	9	0	1	41	179	1.79	69	21.5349	19	18	6	7	8	5	1	1	0	0	1	0	5	1	0			0						0		2	1	1
4105	2	9	0	1	48	181	1.81	80	24.4193	32	30	12	6	7	0	2	3	5	5	0	0	5	1	0			0						1	1	5	1	2
6	2	1	1	2	33	168	1.68	59	20.9042	7	27	6	7	9	6	2	4	0	2	0	1	6	1	1	1	0	1	1	1	0			1	0	3	1	2
15	2	1	1	2	38	176	1.76	70	22.5981	20	45	7	6	7	3	2	3	2	6	0	0	6	1	0			1	0		0			1	1	1	0
33	2	1	1	2	41	170	1.7	62	21.4533	17	30	8	7	8	6	2	2	0	3	0	1	6	1	1	0		1	0		0			1	1	1	0
605	2	13	0	2	38	164	1.64	68	25.2826	14	24	11	7	9	3	6	5	2	1	5	5	6	1	0			0						0		1	1	2
902	2	1	1	2	48	155	1.55	50	20.8117	23	21	5	9	9	2	2	3	4	6	0	2	6	1	0			0						0		1	1	2
906	2	2	1	1	43	191	1.91	100	27.4115	20	20	7	6	7	2	4	6	0	6	0	0	6	1	1	1	1	1	1	1	0	0		1	1	1	0
1001	2	2	1	2	39	163	1.63	63	23.7118	15	35	9	8	9	5	6	6	2	3	0	0	6	1	1	0		0						1	1	3	1	1
1203	2	2	1	1	40	180	1.8	87	26.8519	16	35	11	7	9	6	1	1	1	5	0	0	6	1	0			0						1	1	3	0	2
1310	2	1	1	2	41	170	1.7	74	25.6055	16	27	9	6	7	0	3	4	5	6	0	0	6	1	1	1	1	1	1	1	1	1	1	1	1	1	1	2
1601	2	1	1	2	51	161	1.61	60	23.1473	30	30	11	8	8				6				6	1	1	1	1	1	0					1	1	1	0	2
1625	2	10	0	1	42	181	1.81	82	25.0298	24	40	13	8	9	6	6	6	6	1	0	1	6	1	0			0						0		1	0	2
1812	2	8	0	1	29	183	1.83	74	22.0968	1	30	16	9	9	6	1	3	0	0	0	0	6	1	0			0						0		1	0	2
1818	2	2	1	1	35	177	1.77	78	24.8971	10	32	9	3	9	0	3	3	3	6	0	0	6	1	0			0						0		5	1	1
1916	2	1	1	2	57	154	1.54	61	25.721	38	30	6	6	6	5	2	2	5	6	0	0	6	1	1	0		0						1	1	5	1	1
2012	2	1	1	1	45	185	1.85	67	19.5763	22	26	9	7	9	2	0	3	6	5	0	0	6	1	0			0						1	1	4	1	1
2018	2	3	0	1	47	185	1.85	95	27.7575	24	22	7	6	5	5	6	5	3	5	2	2	6	1	1	1	0	1	1	0	0			1	0	3	1	2
2021	2	1	1	1	33	176	1.76	80	25.8264	8	30	7	7	6	6	5	4	4	0	0	0	6	1	1	1	1	1	1	1	1	1	1	0		1	0
3008	1	1	1	1	20	173	1.73	60	20.0474	5	15	6	3	2	6	4	2	2	0	0	0	6	1	1	1	0	1	1	1	1	0		1	0		0	2
3066	1	2	1	2	23	164	1.64	63	23.4236	5	36	3	7	9	3	6	6	4	5	3	5	6	1	1	1	1	1	1	1	1	1	1	1	1	4	1	2
3072	1	1	1	2	26	163	1.63	55	20.7008	2	30	5	8	9	0	3	3	6	1	0	0	6	1	1	0		1	0		0			1	1	1	0	2
3086	1	17	0	1	30	183	1.83	74	22.0968	4	55	10	4	7	0	0	2	0	6	0	0	6	1	0			0			0			1	1	5	2	1
3092	1	17	0	1	16	185	1.85	68	19.8685	10	33	6	7	9	5	4	6	0	5	0	1	6	1	0			0			0			1	0	4	1	2
3100	1	5	0	2	31	156	1.56	50	20.5457	5	28	5	8	10	0	6	6	0	6	0	2	6	1	0			0			0			1	1	2	1	1
3113	1	4	0	1	20	182	1.82	82	24.7555	0	36	7	5	8	6	2	2	2	1	0	0	6	1	0			0			0			0		4	1	0
3118	1	1	1	1	23	189	1.89	68	19.0364	2	42	4	7	8	6	1	1	1	1	1	1	6	1	0			0			0			1	0	2	1	2
3124	1	1	0	1	28	181	1.81	77	23.5036	5	30	5	9	9	6	5	5	3	4	0	0	6	1	0			0			0			1	1	5	1	1
3130	1	3	0	2	18	172	1.72	67	22.6474		30	6	10	10	6	6	5	5	0	0	3	6	1	0			0			0			1	1		1	2
3131	1	17	0	1	27	180	1.8	70	21.6049	25		2	4	6	6	6	6	5	1	0	0	6	1	1	1	0	0			0			0			0	2
3138	1	7	0	2	25	158	1.58	48	19.2277	3	25	5	8	8	0	6	6	0	6	0	1	6	1	0			0			0			1	1	1	1	2
3144	1	17	0	1	27	183	1.83	75	22.3954	10	30	10	8	9	1	1	1	1	6	1	1	6	1	0			0			0			1	1		1	2
3178	1	8	0	2	28	167	1.67	65	23.3067	2	50	8	8	9	0	0	6	0	0	0	0	6	1	1	1	1	1	1	1	0			0		3	0
3192	1	1	1	2	22	158	1.58	56	22.4323	0	30	4	8	10	1	5	6	1	5	0	0	6	1	1	1	1	1	1	1	0			0		1	0	2
3198	1	2	1	2	29	159	1.59	55	21.7555	6	40	7	6	8	3	1	2	3	6	0	0	6	1	0			0			0			1	0		1	2
3504	3	1	1	2	53	156	1.56	59	24.2439	27	33	8	5	0	4	4	6	6	4	0	3	6	1	1	0		1	1		1			1	1		2	1
3507	3	1	1	2	69	152	1.52	46	19.91	38	35	6	5	3	4	2	2	6	0	0	0	6	1	1	1	1	1	1	1	1	1	1	1	1	4	1	2
3531	3	1	1	1	68	170	1.7	61	21.1073	30	30	15	8	5	3	1	6	0	0	0	0	6	1	0			0			0			0		5	1	2
3533	3								#DIV/0!				4	2	6	2	1	1	1	1	1	6	1	0			0			0			1	0	2	0	0
4011	2	10	0	1	42	182	1.82	86	25.963	18	20	15	5	6							6	6	0										0		5	2	2
4017	2	2	1	1	36	178	1.78	80	25.2493	2	36	9	8	10	6	3	3	2	6	1	0	6	1	0			0						0		3	1	2
4035	2	1	1	1	35	187	1.87	81	23.1634	15	34	8	5	6	2	1	5	5	6	0	0	6	1	0			1	0					1	1	1	0
4036	2	1	1	2	25	167	1.67	56	20.0796	2	35	10	8	8	1	5	6	2	4	0	0	6	1	0			0						1	1	1	0
4038	2	13	0	2	46	163	1.63	70	26.3465	25	30	13	3	8	6	6	5	0	0	0	2	6	1	0			0						0		2	0
4044	2	1	1	1	58	176	1.76	83	26.7949	34	30	14	3	6	6	4	4	4	4	0	0	6	1	0			0						1	1	5	2	2
4056	2	1	1	2	26	167	1.67	65	23.3067	1	32	4	7	9	6	6	6	6	6	0	0	6	1	0			0						0		1	1	1
4101	2	10	0	1	48	180	1.8	78	24.0741	30	30	12	6	9	2	6	6	5	3	0	0	6	1	0			0						1	1	2	1	2
4102	2	4	0	1	45	176	1.76	78	25.1808	22	28	10	7	6	6	5	4	4	3	0	1	6	1	0			0						1	1	5	2	1
4108	2	1	1	1	48	174	1.74	82	27.0842	30	45	6	9	9	0	0	3	6	6	0	0	6	1	0			0						1	1	3	1	1
4	2	4	0	1	40	181	1.81	84	25.6402	17	25	8	8	7	1	6	7	1	1	0	0	7	1	0			0			0			0		1	0	2
20	2	3	0	2	49	179	1.79	98	30.5858	28	30	5	4	3	7	4	5	1	7	0	0	7	1	1	1	1	1	0		0			1	1	2	1	1
24	2	2	1	1	44	181	1.81	130	39.6813	20	30	7	8	9	7	1	0	6	0	0	0	7	1	1	0		0			0			1	1	3	0
31	2	5	0	1	61	179	1.79	83	25.9043	42	30	15	8	8	0	0	0	0	7	0	0	7	1	0			0			0			1	1	4	1	1
46	2	6	0	1	39	176	1.76	78	25.1808	23	30		6	8	6	7	7	6	1			7											1	1	2
103	2	1	1	2	40	172	1.72	52	17.5771	15	25	6	8	8	3	2	0	0	7	0	0	7	1	0			0						1	1	1	3	2
110	2	3	0	1	45	191	1.91	105	28.7821	20	30	12	8	7	7	6	6	0	3	0	0	7	1	0			0						0		2	1	1
111	2	5	0	1	40	195	1.95	87	22.8797	18	20	6	7	7	6	0	0	7	0	0	0	7	1	0			0						0		1	1	1
113	2	1	1	1	61	174	1.74	73	24.1115	34	35	7	5	7	3	7	3	2	3	0	3	7	1	1	1	1	1	0					0		2	0
300	2	7	0	2	30	173	1.73	55	18.3768	11		8	8	9	0	5	6	1	1	7	2	7	1	0			0						1	1		0
601	2	1	1	2	45	164	1.64	61	22.68	20	27	11	10	9	0	0	6	7	0	0	0	7	1	1	1	0	1	1	0	1	1	0	1	0	1	1	2
606	2	1	1	2	40	177	1.77	64	20.4284	21	40	7	7	8	1	5	7	6	2	0	0	7	1	0			0						1	1	1	1	2
607	2	5	0	1	49	174	1.74	76	25.1024	22	20	15	9	8	5	0	0	7	2	0	0	7	1	0			0						1	1	1	0	2
800	2	1	1	1	45	180	1.8	74	22.8395	26	25	8	7	7	6	7	7	3	2	0	0	7	1	1	1	1	1	1	1	0			1	1	5	0
909	2	1	1	2	29	164	1.64	64	23.7954	2	30	4	4	8	1	4	4	1	4	7	5	7	1	1	1	0	1	1	0	0			1	0	5	1	2
1300	2	1	1	2	39	166	1.66	83	30.1205	14	23	6	8	7	2	7	7	7	5	0	0	7	1	0			0						1	1	1	0	2
1308	2	4	0	1	56	171	1.71	73	24.9649	32	25	15	8	8	3	3	4	4	7	2	1	7	1	0									1	1	1	1	2
1316	2	5	0	1	59	180	1.8	95	29.321	39	36	12	5	5	7	6	6	7	4	0	0	7	1	0			0						1	1	1	1	2
1509	2	8	0	1	50	175	1.75	82	26.7755	30	25	16	8	9	3	6	7	5	2	2	2	7	1	0			0						0		1	0	2
1603	2	2	1	1	57	178	1.78	82	25.8806	34	20	8	8	10	0	0	2	7	0	0	0	7	1	0			0						1	1	5	2	1
1613	2	10	0	1	37	180	1.8	73	22.5309	13	20	17	7	6	0	5	3	7	0	0	0	7	1	0			0						1	1	2	0	2
1704	2	1	1	2	34	160	1.6	78	30.4687	9	27	7	7	8	1	7	5	1	0	2	2	7	1	0			0						1	0	3	1	2
1706	2	4	0	1	36	178	1.78	70	22.0932	13	30	15	8	7	0	4	7	7	6	0	0	7	1	0			0						1	1	4	1	1
1811	2	14	0	2	41	168	1.68	58	20.5499	18	30	10	7	8	5	5	5	5	7	1	1	7	1	0			0						1	1	1	1	1
1817	2	2	1	2	36	163	1.63	70	26.3465	6	23	10	7	7	3	0	1	7	5	0	0	7	1	0			0						1	1	5	1	2
1936	2	6	0	1	35	185	1.85	82	23.9591	10	18	9	7	8	2	7	7	7	2	0	0	7	1	0			0						1	1	2	1	1
3002	1	6	0	1	27	175	1.75	74	24.1633	4	30	8	7	10	1	4	7	0	0	0	0	7	1	0			0			0			0		4	1	1
3003	1	2	1	2	32	163	1.63	72	27.0993	3	20	9	7	8	7	2	2	2	0	0	0	7	1	1	0		0			0			0		1	0	2
3013	1	8	0	2	24	173	1.73	69	23.0546	10	20	9	8	9	7	0	2	3	1	0	0	7	1	0			0			0			0		4	1	2
3015	1	6	0	2	25	162	1.62	75	28.578	2	20	10	7	9	0	3	3	0	7	0	0	7	1	0			0			0			1	1	1	0	2
3017	1								#DIV/0!				7	8	0	6	5	5	7	0	0	7	1	1	0		0			0			1	1	1	2	1
3065	1	12	0	1	25	175	1.75	65	21.2245	5		9	8	8	6	7	6	4	3	5	1	7	1	1	0		1	0		1	0		0		3	1	2
3073	1	1	1	2	22	166	1.66	60	21.7738		40	6	8	8	7	2	4	1	1	0	0	7	1	0			0			0			0			1	2
3085	1	1	1	2	17	165	1.65	51	18.7328	12		5	8	7	4	2	7	2	3	2	0	7	1	0			1	1	1	0			1	0	3	1	1
3089	1	18	0	1	33	178	1.78	87	27.4587	15	25	10	7	7	6	1	7	1	0	3	0	7	1	1	0		1	1	1	0			0		3	1	2
3094	1	2	1	2	19	168	1.68	67	23.7387	12	20	7	8	9	7	0	5	0	1	0	5	7	1	1	0		0			0			1	0	1	1	2
3097	1	8	0	2	27	169	1.69	61	21.3578	8		6	7	9	0	7	7	0	1	0	0	7	1	1	0		1	1	1	0			1	1	1	0	2
3109	1	20	0	1	18	175	1.75	65	21.2245		20	7	9	10	5	6	6	6	7	6	0	7	1	0			0			0			1	1	5	2	0
3119	1	1	1	2	25	170	1.7	55	19.0311	6	15	4	8	7	0	0	0	0	7	0	0	7	1	0			0			0			1	1	1	0	0
3135	1	1	1	2	22	171	1.71	60	20.5191	4	42	7	5	9	5	5	6	7	7	0	0	7	1	0			0			0			1	1	3	0	2
3136	1	8	0	2	21	172	1.72	66	22.3094	5	30	4	9	9	6	6	7	0	3	0	0	7	1	0			0			0			1	1	1	0
3163	1	8	0	2	25	167	1.67	54	19.3625	5	21	10	8	8	4	3	6	7	7	5	1	7	1	0			0			0			0		1	0
3199	1	6	0	1	38	185	1.85	82	23.9591	10		9	7	8	3	7	7	7	1	1	0	7	1	0			0			0			1	1	2	1	1
3201	1	13	0	2	21	169	1.69	60	21.0077	2	40	7	8	10	3	3	7	5	1	0	0	7	1	0			1	0		0			0		1	1	2
3502	3	14	0	2	64	170	1.7	67	23.1834	30	15	8	7	5	0	5	2	5	7	0	0	7	1	1	0		1	0		1	0		1	1	2	1	2
3511	3	1	1	1	70	184	1.84	90	26.5832	40	32		9	2	0	1	0	0	7	0	0	7	1	0			0			0			1	1	5	0
3512	3	1	1	2	50	170	1.7	75	25.9516	25	30	5	7	0	3	3	4	7	1	0	0	7	1	1	1	1	1	1	1	1	1	1	1	1	1	0
3525	3	13	0	1	64	188	1.88	90	25.464	38	6	13	8		7	2	4	5	5			7	1	0			0			0			1	1		0
4009	2	3	0	1	29	177	1.77	67	21.3859	2	23	10	8	7	6	1	4	7	2	0	0	7	1	0			0						1	1	5	0
4031	2	4	0	1	48	182	1.82			27		9	8	7	0	0	4	4	7	0	0	7	1	0			1	0					1	1	1	0
4042	2	1	1	2	39	170	1.7	62	21.4533	16	25	6	8	7	0	7	0	0	6	0	0	7	1	1	1	1	1	0					1	1	1	1	2
4053	2	1	1	1	30	172	1.72	95	32.112	3	36	6	8	10	7	7	7	4	0	0	0	7	1	1	1	1	0						0		1	0	2
4066	2	1	1	2	43	178	1.78	70	22.0932	23	30	7	8	8	5	0	0	0	7	0	5	7	1	0			0						1	1	5	1	1
4070	2	8	0	1	41	190	1.9	100	27.7008	25	33	8	7	8	3	3	7	4	5	6	6	7	1	0			0						1	1	3	1	2
4096	2	13	0	2	25	162	1.62	57	21.7193	3	23	10	8	8	1	7	7	4	5	1	1	7	1	0			0						1	0	1	1	2
4097	2	7	0	1	45	187	1.87	92	26.309	23	25	7	7	9	3	7	4	4	3	6	6	7	1	0			0						1	1	4	0	2
17	2	1	1	2	25	162	1.62	52	19.8141	3	35	5	8	9	2	8	8	2	2	0	3	8	1	1	1	0	1	1	0	1	1	0	0		2	0
43	2	1	1	2	27	170	1.7	60	20.7612	7	35		8	8	8	8	8	0	0			8	1	1	1	1	1	1	1				0		1
200	2	8	0	1	52	165	1.65	64	23.5078	26		13	7	8	3	7	7	8	2	0	4	8	1	1	1	1	0						1	1	1	0
209	2	11	0	1	45	190	1.9	88	24.3767	27	40	10	9	8	0	2	8	0	0	0	0	8	1	0			1	0					0		1	1	1
700	2	10	0	1	59	183	1.83	84	25.0829	39	30	20	7	8	5	2	4	0	8	1	2	8	1				0						1	1	3	1	1
1005	2	3	0	1	50	177	1.77	71	22.6627	29	30	8	6	9	8	2	3	1	5	0	0	8	1	1	0		1	0					1	1	3	1	2
1009	2	13	0	1	32	182	1.82	93	28.0763	12	12	7	8	10	8	1	1	0	0	0	0	8	0										0		3	1	2
1506	2	2	1	1	58	174	1.74	89	29.3962	36	30	10	7	6	0	5	8	8	6	0	0	8	1	0			0						1	1	5	1	2
1606	2	2	1	1	51	182	1.82	105	31.6991	33	26	7	7	7	7	7	6	7	8			8	1	1	0		1	1	1	1	0		1	1	3	1	1
1624	2	2	1	2	50	175	1.75	70	22.8571	25	20	7	7	8	4	1	8	4	8	0	0	8	1	0			0						1	1	1	1	2
1705	2	1	1	2	39	178	1.78	75	23.6713	14	25	6	8	8	2	3	4	7	0	3	8	8	1	1	0		1	0					1	1	1	1	2
1820	2	3	0	1	39	190	1.9	96	26.5928	15	40	8	4	9	6	8	8	7	7	0	0	8	1	1	1	1	1	1	1	1	1	1	1	1	5	2	0
1821	2	1	1	2	26	159	1.59	48	18.9866	4	18	4	8	9	8	5	0	0	0	0	0	8	1	1	0		0						0			0
1823	2	11	0	2	43	160	1.6	52	20.3125	16	30	7	4	8	0	3	4	1	8	0	0	8	1	0			0						1	1	2	1	2
1917	2	1	1	2	26	162	1.62	54	20.5761	3	34	5	3	0	0	2	2	8	0	0	0	8	1	1	0		1	0					1	1	1	0	2
1921	2	4	0	1	33	177	1.77	71	22.6627	9	30	9	8	9	1	8	8	0	3	0	0	8	1	1	1	1	1	1	1	1	0		1	1	1	0	1
2008	2	8	0	1	42	176	1.76			25	33	14	7	7	6	5	6	8	2	3	3	8	1	0			0						1	1	1	0	2
2011	2	1	1	2	39	160	1.6	60	23.4375	18	30	4	8	8	8	5	5	5	7	0	0	8	1	0			0						1	1	5	1	2
2022	2	1	1	1	40	181	1.81	80	24.4193	16	28	4	7	7	0	0	0	0	8	0	0	8	1	1	0		1	0					1	0	1	0	2
3012	1	3	0	1	21	182	1.82	65	19.6232	6	50	4	9	9	1	1	1	8	0	0	0	8	1	0			1	1	1	1	1	1	1	1	1	1	2
3016	1	2	1	2	22	165	1.65	60	22.0386		30	5	9	9	3	8	6	0	2	8	3	8	1	0			0			0			0		1	0
3018	1	4	0	2	23	184	1.84	64	18.9036	5	30	9	2	1	0	2	3	8	1	0	0	8	1	1	1	0	1	1	1	1	1	1	1	1	3	2	1
3032	1	1	1	2	25	165	1.65	50	18.3655	9	30	7	8	7	8	5	7	1	1	0	0	8	1	0			0			0			1	0		0	2
3055	1	1	1	2	25	162	1.62	55	20.9572	3	48	6	8	9	2	4	5	3	8	0	0	8	1	0			0			0			1	1	3	0
3064	1	10	0	2	21	163	1.63	65	24.4646	2	20	2	6	7	6	3	3	0	0	0	8	8	1	0			0			0			0		1	0	2
3071	1	2	1	2	24	166	1.66	80	29.0318	2	30	4	3	9	8	8	8	2	6	0	5	8	1	1	1	0	1	1	0	0			1	1		1	2
3074	1	3	0	2	25	173	1.73	55	18.3768	3	30	6	8	9	0	7	8	0	8	0	0	8	1	0			0			0			1	0	1	0	2
3079	1	1	1	2	21	161	1.61	50	19.2894	0	21	6	8	9	0	4	3	2	8	0	0	8	1	1	0		1	0		0			1	1	1	1	2
3090	1	13	0	2	26	166	1.66	52	18.8707	5	0	7	7	8	7	6	5	2	0	0	8	8	1	1	1	0	1	1	0	0			0		1	1	2
3093	1	19	0	2	34	167	1.67	70	25.0995	15	10	5	8	8	0	5	8	8	0	0	0	8	1	1	1	1	1	0		1	0		1	1	4	1	1
3112	1	1	1	2	22	176	1.76	60	19.3698		35	6	9	5	8	6	0	0	8	0	5	8	1	1	0		1	0		1	0		1	1	1	1	2
3115	1	14	0	2	41	168	1.68	58	20.5499	18	20	7	8	7	7	7	8	8	6	1	1	8	1	0			0			0			1	1	1	1	2
3120	1	2	1	2	23	175	1.75	55	17.9592	7	30	5	3	5	8	8	8	7	6	1	1	8	1	1	1	1	1	1	1	1	1	1	1	0	3	0	2
3125	1	3	0	2	16	175	1.75	62	20.2449	0	20	3	9	7	2	7	8	7	6	1	1	8	1	1	1	1	1	1	1	1	1	1	0		1	0	2
3142	1	13	0	2	25	164	1.64	47	17.4747	0	0	5	9	9	2	8	8	0	0	0	0	8	1	0			0			0			0		3	1	1
3152	1	17	0	2	22	170	1.7	54	18.6851		45	6	9	9	0	5	8	3	5	0	0	8	1	0									0		1	0
3190	1	11	0	2	23	168	1.68	55	19.487	4	42	10	8	8	1	8	8	0	2	0	0	8	1	0			1	1	1	0			1	1	1	1	1
3191	1	1	0	1	15	185	1.85	78	22.7904	0	30	2	7	3	8	0	0	0	0	0	0	8	1	0			0			0			1	0	4	1	2
3501	3								#DIV/0!				8	1	6	7	7	7	8	0	0	8	1	0			0			0			1	0	4	2	1
3506	3	7	0	1	65	172	1.72	75	25.3515	30	40	14	6	3	5	5	5	8	6		7	8	1	1	1	0	1	1	0	1	1	1	1	1	2	1	1
3508	3	10	0	1	66	182	1.82	79	23.8498	28	40	13	7	2	5	6	5	8	5	0	0	8	1	0			0			0			1	1	5	1	1
3514	3	2	1	2	55	163	1.63	75	28.2284	33	32	13	7	0	6	6	8	8	7	0	2	8	1	1	1	1	1	1	1	1	1	1	1	1	5	2	0
3519	3	9	0	1	64	178	1.78	73	23.04	36	8	16	6	0	2	8	8	2	8	0	0	8	1	1			1			1			1			2	0
3520	3	1	0	1	77	184	1.84	74	21.8573	30	30	20	8	6	3	6	4	8	3	0	0	8	1	1	1	1	0			1	0		1	1	5	1	2
4001	2	1	1	1	38	180	1.8	77	23.7654	10	60	5	9	10	8	2	4	4	5	0	0	8	1	0			0						0		1	0	2
4019	2	4	0	1	48	179	1.79	81	25.2801	14	43	10	4	6	8	6	6	6	6	1	1	8	1	1	1	1	1	1	1	1	1	0	1	1	2	1	2
4021	2	2	1	2	45	174	1.74			27	35	7	7	7	4	8	8	7	4	0	0	8	1	1	1	1	1	1	1	1	1	1	0		1	0
4022	2	6	0	1	42	172	1.72	69	23.3234	13	35	10	8	8	0	7	8	0	0	0	0	8	1	1	1	1	1	1	1	0			0		3	1	1
4034	2	8	0	1	53	183	1.83	103	30.7564	30	25	13	4	7	8	0	8	8	8	0	0	8	1	0			0						1	1	4	0
4048	2	5	0	2	52	168	1.68	67	23.7387	26	25	6	3	5	8	7	8	8	8	0	2	8	1	1	1	1	1	1	1	1	1	1	1	1	3	1	1
4061	2	9	0	1	57	171	1.71	69	23.597	40	38	5	4	2	0	8	8	8	0	0	1	8	1	0			0						1	1	3	1	1
32	2	1	1	1	62	174	1.74	72	23.7812	45	35	4	5	6				9				9	1	1	0		1			1			1	1	2	0	2
212	2	1	1	1	59	182	1.82	90	27.1706	36	45	10	7	6	1	9	9	9				9	1	1	1	1	1	1	1	1	1	1	1	1	5	1	2
216	2	6	0	1	50	182	1.82	90	27.1706	29	40	8	3	4	0	0	8	9	8	0	0	9	1	0			0						1	1	1	1	2
217	2	9	0	1	45	175	1.75	73	23.8367	23	40	16	4	5	8		7	7	9			9	1	0	1	0	0						1	1	1	0	2
600	2	8	0	1	42	180	1.8	82	25.3086	13	32	13	5	8	9	4	0	0	0	0	0	9	1	1	0	0	0						1	0	1	1	1
1004	2	1	1	2	35	165	1.65	77	28.2828	12	30	9	7	9	9	7	8	6	6	5	5	9	1	1	0		0						1	1	5	1	2
1702	2	1	1	2	39	174	1.74	55	18.1662	20	35	6	9	8	0	2	9	9	6	1	1	9	1	1	0		1	1	1	1	1	1	1	1	3	0	2
1922	2	1	1	2	29	163	1.63	55	20.7008	5	20	9	7	8	9	8	8	7	6	3	2	9	1	0			1	0					1	0	1	2	1
1925	2	1	1	1	58	182	1.82	72	21.7365	33	35	5	6	8	0	3	7	9	0	0	0	9	1	0			0						1	1	4	1	2
1929	2	6	0	1	45	179	1.79	80	24.968	28	30	7	6	7	8	8	8	9	6	5	5	9	1	0			0						1	1	5	0	2
2019	2	1	1	2	37	162	1.62	59	22.4813	12	40	8	9	8	0	5	9	0	8	9	9	9	1	0			0						1	1	4	0	2
3009	1	13	0	1	27	173	1.73	65	21.7181	6	12	7	5	9	6	9	8	7	3	0	0	9	1	0			0			0			1	1			2
3050	1	17	0	2	23	167	1.67	54	19.3625	13	35	6	7	9	0	5	8	9	0	0	0	9	1	0			0			0			1	1	1	0	2
3070	1	1	1	1	32	189	1.89	95	26.595	4	20	8	8	9	2	6	6	2	9	0	0	9	1	1	0		1	0		0			1	0	1	1	2
3075	1	17	0	2	19	165	1.65	57	20.9366	0	38	6	8	7	9	8	8	5	8	0	0	9	1	1	0		1	0		0			1	1	1	1	1
3107	1	17	0	2	20	160	1.6	55	21.4844	4	32	3	7	7	9	8	8	9	9	0	0	9	1	1	1	1	1	1	1	1	0		0		1	1	1
3116	1	1	1	2	20	175	1.75	60	19.5918	0	35	3	8	8	3	3	5	1	9	0	0	9	1	0			0			0			0			1	2
3121	1	11	0	2	27	163	1.63	48	18.0662	3	30	5	9		0	9	6	0	0	0	1	9	1	0			0			0			0		1	0
3145	1	1	1	2	27	170	1.7	55	19.0311	10	0	6	3	0	7	6	8	9	7	0	0	9	1	1	1	1	1	1	1	1	1	1	1	1	1	0	2
3527	3	7	0	1	55	168	1.68	76	26.9274	30	50	3	1	0	9	9	9	9	6			9	1	1	1	1	1	1	1	1	1	1	1	1	5	1	2
4071	2	4	0	1	45	180	1.8	75	23.1481	20	50	15	4	4	7	9	9	1	6	1	1	9	1	1	1	1	1	1	1	0			1	1	5	2	0
4077	2	1	1	2	42	166	1.66	71	25.7657	17	28	9	6	8	1	7	6	6	9	0	0	9	1	1	0		1	0					1	1	4	1	2
4088	2	1	1	2	35	171	1.71	70	23.939	15	20	9	4	4	0	7	9	9	2	0	0	9	1	1	1	1	1	1	1	1	1	1	1	1	3	1	2
45	2	1	1	1	62	173	1.73	72	24.0569	45	32		4	6	0	8	8	10	0			10	1	1	1	1	1	1	1	1	1	1	1	1	2
3518	3	6	0	1	62	187	1.87	98	28.0248	37	30	14	7	7	0	5	8	8	10	0	0	10	1	0			0			0			1	1	4	1	1
4103	2	1	1	2	32	173	1.73	59	19.7133	12	36	7	7	8																					1	1	2
4104	2	3	0	1	36	180	1.8	75	23.1481	18	50	6	8	9									1												1	1	2
4111	2	2	1	1	58	182	1.82	79	23.8498	39	30	7	8	7	0	0	0	0	0	0	0		1	0			0						0
